# Supplementary material for: A new species of the cave-fish genus Lucifuga (Ophidiiformes, Bythitidae), from eastern Cuba
Source: Zookeys. 2020 Jul 6;946:17–35. doi: 10.3897/zookeys.946.51373 (PMC7358250; doi:10.3897/zookeys.946.51373)
Supplement: XML Treatment for Lucifuga [file zookeys.946.51373-treatment1.xml]

<!DOCTYPE tp:taxon-treatment
  PUBLIC "-//TaxonX//DTD Taxonomic Treatment Publishing DTD v0 20100105//EN" "tax-treatment-NSO.dtd">
<tp:taxon-treatment xmlns:tp="http://www.plazi.org/taxpub"><tp:treatment-meta><kwd-group><label>Taxon classification</label><kwd><named-content xmlns:xlink="http://www.w3.org/1999/xlink" content-type="kingdom">Animalia</named-content></kwd><kwd><named-content xmlns:xlink="http://www.w3.org/1999/xlink" content-type="order">Ophidiiformes</named-content></kwd><kwd><named-content xmlns:xlink="http://www.w3.org/1999/xlink" content-type="family">Bythitidae</named-content></kwd></kwd-group><mixed-citation publication-type="journal"><person-group><name><surname>Hernández</surname><given-names>Damir</given-names></name><name><surname>Møller</surname><given-names>Peter Rask</given-names></name><name><surname>Casane</surname><given-names>Didier</given-names></name><name><surname>García-Machado</surname><given-names>Erik</given-names></name></person-group><article-title>A new species of the cave-fish genus <italic><tp:taxon-name><tp:taxon-name-part taxon-name-part-type="genus" reg="Lucifuga">Lucifuga</tp:taxon-name-part></tp:taxon-name></italic> (<tp:taxon-name><tp:taxon-name-part taxon-name-part-type="order">Ophidiiformes</tp:taxon-name-part></tp:taxon-name>, <tp:taxon-name><tp:taxon-name-part taxon-name-part-type="family">Bythitidae</tp:taxon-name-part></tp:taxon-name>), from eastern Cuba</article-title><source>Zookeys</source><day>06</day><month>7</month><year>2020</year><volume>946</volume><fpage>17</fpage><lpage>35</lpage><pub-id pub-id-type="doi">10.3897/zookeys.946.51373</pub-id></mixed-citation></tp:treatment-meta><tp:nomenclature><label>Genus</label><tp:taxon-name><object-id xmlns:xlink="http://www.w3.org/1999/xlink" content-type="arpha" xlink:type="simple">E967C091-D7DA-5888-AB98-4FBF8C8621A4</object-id>
            <tp:taxon-name-part taxon-name-part-type="genus" reg="Lucifuga">Lucifuga</tp:taxon-name-part>
          </tp:taxon-name><tp:taxon-authority>Poey, 1858</tp:taxon-authority></tp:nomenclature><tp:treatment-sec sec-type="type species" id="SECID0EEKAC"><title>Type species.</title><p><italic><tp:taxon-name><tp:taxon-name-part taxon-name-part-type="genus" reg="Lucifuga">Lucifuga</tp:taxon-name-part> <tp:taxon-name-part taxon-name-part-type="species" reg="subterranea">subterranea</tp:taxon-name-part></tp:taxon-name></italic> Poey, 1858 by subsequent designation of Jordan and Evermann, 1896, type locality: El Cajio cave, but not precisely stated for <italic><tp:taxon-name><tp:taxon-name-part taxon-name-part-type="genus" reg="Lucifuga">L.</tp:taxon-name-part> <tp:taxon-name-part taxon-name-part-type="species" reg="subterranea">subterranea</tp:taxon-name-part></tp:taxon-name></italic>, which was referred originally from caves of San Antonio, middle-south Havana province, Cuba.</p></tp:treatment-sec><tp:treatment-sec sec-type="diagnosis" id="SECID0EALAC"><title>Diagnosis.</title><p>Body moderately elongated and compressed mainly from the abdomen to the caudal end. Snout with two nostrils: anterior nostril tube-shape and smaller, placed near to the upper lip; posterior nostril is a larger hole, placed ca. midway between snout and eyes cavity. The mouth is subterminal with the lower jaw only slightly shorter than the upper. Opercular spines absent. Seven branchiostegal rays.</p><p>The entire body is covered with small, rounded cycloid scales; fins naked except for scales on pectoral fin basis. Predorsal area and operculum scaled. Branchiostegal membranes, entire underside of the head, snout, interorbital areas and entire course of the cavernous cephalic system are naked. Origin of dorsal fin approximately above the tip of pectoral fins. Pelvic fin is subjugular with a single ray reaching ca. 1/3 to halfway to the anus. Pectoral fin behind the operculum, peduncle short and narrow. Lateral line with two series of sensory neuromasts: upper and anterior series extends from the head to a point ca. midway between dorsal and anal fin origins; and lower and posterior series extends from a point under and slightly in advance of the end of the upper series to the mid side from the caudal base.</p><p>There are three symmetric sensory canal series on each side of the head: supraorbital series with three pores (two anterior and one posterior): the anteriormost is at the snout rim, the second open between and above the nasal openings, and the posterior single pore is at the end of the lateral canal above the operculum. The infraorbital series with six pores (three anterior and three posterior): first pore is slightly below the anterior nasal opening, the other five pores (two anterior and three posterior) are along the edge of infraorbital rim. Finally, the mandibular series with six pores (three anterior and three posterior). The first pore is in the fold of skin between the lip and canal series, the second is at the side of the jaw tip on the lower lip, the third is at the anterior end of the mandibular series, the fourth to sixth posterior pores open ventrally along the mandibular series. There is also a large preopercular pore. Teeth are present on the premaxillae, dentaries and vomer; but are present or absent in palatines.</p><p>Sexual dimorphism. The male copulatory organ is completely integrated into a fleshy genital hood which projects posteriorly beyond the anus, the lateral end of the hood could be from broad to conical. A fleshy small conical papillae project from the middle of the distal margin of the hood and is enclosed by lateral earlike lobes. Penis is placed underneath the hood.</p></tp:treatment-sec></tp:taxon-treatment>
