# Supplementary material for: A new species of the cave-fish genus Lucifuga (Ophidiiformes, Bythitidae), from eastern Cuba
Source: Zookeys. 2020 Jul 6;946:17–35. doi: 10.3897/zookeys.946.51373 (PMC7358250; doi:10.3897/zookeys.946.51373)
Supplement: XML Treatment for Lucifuga gibarensis [file zookeys.946.51373-treatment2.xml]

<!DOCTYPE tp:taxon-treatment
  PUBLIC "-//TaxonX//DTD Taxonomic Treatment Publishing DTD v0 20100105//EN" "tax-treatment-NSO.dtd">
<tp:taxon-treatment xmlns:tp="http://www.plazi.org/taxpub"><tp:treatment-meta><kwd-group><label>Taxon classification</label><kwd><named-content xmlns:xlink="http://www.w3.org/1999/xlink" content-type="kingdom">Animalia</named-content></kwd><kwd><named-content xmlns:xlink="http://www.w3.org/1999/xlink" content-type="order">Ophidiiformes</named-content></kwd><kwd><named-content xmlns:xlink="http://www.w3.org/1999/xlink" content-type="family">Bythitidae</named-content></kwd></kwd-group><mixed-citation publication-type="journal"><person-group><name><surname>Hernández</surname><given-names>Damir</given-names></name><name><surname>Møller</surname><given-names>Peter Rask</given-names></name><name><surname>Casane</surname><given-names>Didier</given-names></name><name><surname>García-Machado</surname><given-names>Erik</given-names></name></person-group><article-title>A new species of the cave-fish genus <italic><tp:taxon-name><tp:taxon-name-part taxon-name-part-type="genus" reg="Lucifuga">Lucifuga</tp:taxon-name-part></tp:taxon-name></italic> (<tp:taxon-name><tp:taxon-name-part taxon-name-part-type="order">Ophidiiformes</tp:taxon-name-part></tp:taxon-name>, <tp:taxon-name><tp:taxon-name-part taxon-name-part-type="family">Bythitidae</tp:taxon-name-part></tp:taxon-name>), from eastern Cuba</article-title><source>Zookeys</source><day>06</day><month>7</month><year>2020</year><volume>946</volume><fpage>17</fpage><lpage>35</lpage><pub-id pub-id-type="doi">10.3897/zookeys.946.51373</pub-id></mixed-citation></tp:treatment-meta><tp:nomenclature><tp:taxon-name><object-id xmlns:xlink="http://www.w3.org/1999/xlink" content-type="arpha" xlink:type="simple">C405C4C7-5BE3-52CC-B40A-F6795BFF3F8F</object-id>
            <tp:taxon-name-part taxon-name-part-type="genus" reg="Lucifuga">Lucifuga</tp:taxon-name-part>
            <tp:taxon-name-part taxon-name-part-type="species" reg="gibarensis">gibarensis</tp:taxon-name-part>
            <object-id xmlns:xlink="http://www.w3.org/1999/xlink" content-type="zoobank" xlink:type="simple">http://zoobank.org/4D8B142C-4CAE-49CB-B93D-42FA40B266A9</object-id>
          </tp:taxon-name><tp:taxon-status xmlns:xlink="http://www.w3.org/1999/xlink" xlink:type="simple">sp. nov.</tp:taxon-status><xref ref-type="fig" rid="F1">Figures 1</xref><xref ref-type="fig" rid="F2">, 2</xref><xref ref-type="fig" rid="F3">, 3</xref><xref ref-type="table" rid="T1">; Tables 1</xref><xref ref-type="table" rid="T2">, 2 Common name: Gibara cave brotula (English)</xref><tp:nomenclature-citation-list><tp:nomenclature-citation><tp:taxon-name>
                <tp:taxon-name-part taxon-name-part-type="genus" reg="Lucifuga">Lucifuga</tp:taxon-name-part> <tp:taxon-name-part taxon-name-part-type="species" reg="dentatus">dentatus</tp:taxon-name-part></tp:taxon-name><comment>variety <tp:taxon-name><tp:taxon-name-part taxon-name-part-type="genus" reg="Lucifuga"/><tp:taxon-name-part taxon-name-part-type="species" reg="holguinensis">holguinensis</tp:taxon-name-part></tp:taxon-name><xref ref-type="bibr" rid="B6"> Díaz-Pérez et al., 1987b</xref>: 44.</comment></tp:nomenclature-citation><tp:nomenclature-citation><tp:taxon-name>
                <tp:taxon-name-part taxon-name-part-type="genus" reg="Lucifuga">Lucifuga</tp:taxon-name-part> <tp:taxon-name-part taxon-name-part-type="species" reg="dentatus">dentatus</tp:taxon-name-part> <tp:taxon-name-part taxon-name-part-type="infraspecific-rank">var.</tp:taxon-name-part> <tp:taxon-name-part taxon-name-part-type="variety" reg="holguinensis">holguinensis</tp:taxon-name-part></tp:taxon-name><comment><xref ref-type="bibr" rid="B14">Hernández 2005</xref>: 15; <xref ref-type="bibr" rid="B12">García-Machado et al. 2011</xref>: 471.</comment></tp:nomenclature-citation><tp:nomenclature-citation><tp:taxon-name>
                <tp:taxon-name-part taxon-name-part-type="genus" reg="Lucifuga">Lucifuga</tp:taxon-name-part> <tp:taxon-name-part taxon-name-part-type="species" reg="holguinensis">holguinensis</tp:taxon-name-part></tp:taxon-name><comment><xref ref-type="bibr" rid="B25">Proudlove 2019</xref>.</comment></tp:nomenclature-citation></tp:nomenclature-citation-list></tp:nomenclature><tp:treatment-sec sec-type="Holotype" id="SECID0EKPAC"><title>Holotype.</title><p><named-content xmlns:xlink="http://www.w3.org/1999/xlink" content-type="dwc:institutional_code" xlink:type="simple">MFP</named-content> 18.000420, 89.3 mm SL, female, Aguada de Macigo cave, ca. <named-content xmlns:xlink="http://www.w3.org/1999/xlink" content-type="dwc:verbatimCoordinates" xlink:type="simple"><named-content content-type="geo-json" specific-use="{&#34;type&#34;:&#34;Point&#34;,&#34;coordinates&#34;:[-76.248611,21.161667]}" id="NCID0EYPAC" xlink:type="simple">21°09'42"N, 76°14'55"W</named-content></named-content>, near Gibara municipality, Northern Holguin province, Cuba, collected by Eduardo Nieto, in 1986, designated as <italic><tp:taxon-name><tp:taxon-name-part taxon-name-part-type="genus" reg="Lucifuga">Lucifuga</tp:taxon-name-part> <tp:taxon-name-part taxon-name-part-type="species" reg="dentatus">dentatus</tp:taxon-name-part></tp:taxon-name></italic> variety <italic><tp:taxon-name><tp:taxon-name-part taxon-name-part-type="genus" reg="Lucifuga"/><tp:taxon-name-part taxon-name-part-type="species" reg="holguinensis">holguinensis</tp:taxon-name-part></tp:taxon-name></italic> by <xref ref-type="bibr" rid="B6">Díaz-Pérez et al. (1987b)</xref>.</p></tp:treatment-sec><tp:treatment-sec sec-type="Paratypes" id="SECID0EXAAE"><title>Paratypes.</title><p><named-content xmlns:xlink="http://www.w3.org/1999/xlink" content-type="dwc:institutional_code" xlink:type="simple">MFP</named-content> 18.000399, 69.3 mm SL, male, Tanque Azul cave, ca. <named-content xmlns:xlink="http://www.w3.org/1999/xlink" content-type="dwc:verbatimCoordinates" xlink:type="simple"><named-content content-type="geo-json" specific-use="{&#34;type&#34;:&#34;Point&#34;,&#34;coordinates&#34;:[-76.233056,21.201667]}" id="NCID0EFBAE" xlink:type="simple">21°12'6"N, 76°13'59"W</named-content></named-content>, near Gibara municipality, Northern Holguin province, Cuba, collected by Alfredo García-Debrás, 2 June 1997; <named-content xmlns:xlink="http://www.w3.org/1999/xlink" content-type="dwc:institutional_code" xlink:type="simple">MFP</named-content> 18.000278, 89.2 mm SL, male, Aguada de Macigo cave, Gibara municipality, Northern Holguin province, Cuba, collected by Arturo Rojas, 21 November 2014; <named-content xmlns:xlink="http://www.w3.org/1999/xlink" content-type="dwc:institutional_code" xlink:type="simple">ZMUC</named-content> P771732, 45.0 mm SL, male, Cueva El Baga, ca. <named-content xmlns:xlink="http://www.w3.org/1999/xlink" content-type="dwc:verbatimCoordinates" xlink:type="simple"><named-content content-type="geo-json" specific-use="{&#34;type&#34;:&#34;Point&#34;,&#34;coordinates&#34;:[-76.234167,21.197500]}" id="NCID0EXBAE" xlink:type="simple">21°11'51"N, 76°14'3"W</named-content></named-content>, near Gibara municipality, northern Holguin province, Cuba, collected by Katrine Worsaae and Peter Rask Møller, 27 November 2014.</p></tp:treatment-sec><tp:treatment-sec sec-type="diagnosis" id="SECID0E3BAE"><title>Diagnosis.</title><p>Dorsal fin rays 72–90; anal fin rays 58–72; pectoral fin rays 15–17, caudal fin rays 10; palatine teeth absent; rakers on anterior gill arch 17–19 (long gill-rakers 3); occiput and area between lateral canal and preopercular canal scaled; diameter of pigmented eyes 1.1–1.9% SL; total vertebrae 50–53.</p></tp:treatment-sec><tp:treatment-sec sec-type="description" id="SECID0EBCAE"><title>Description.</title><p>Meristic and morphometric characters are given in Tables <xref ref-type="table" rid="T1">1</xref>, <xref ref-type="table" rid="T2">2</xref>. Body moderately elevated behind the head, with a slight depression in the interorbital region (Figs <xref ref-type="fig" rid="F2">2</xref>, <xref ref-type="fig" rid="F3">3</xref>). Eyes pigmented (similar to the condition present in <italic><tp:taxon-name><tp:taxon-name-part taxon-name-part-type="genus" reg="Lucifuga">L.</tp:taxon-name-part> <tp:taxon-name-part taxon-name-part-type="species" reg="spelaeotes">spelaeotes</tp:taxon-name-part></tp:taxon-name></italic> and <italic><tp:taxon-name><tp:taxon-name-part taxon-name-part-type="genus" reg="Lucifuga">L.</tp:taxon-name-part> <tp:taxon-name-part taxon-name-part-type="species" reg="lucayana">lucayana</tp:taxon-name-part></tp:taxon-name></italic> (<xref ref-type="bibr" rid="B20">Møller et al. 2006</xref>)). Anterior gill arch with three elongate rakers and 14–16 low dentigerous pads. The areas between lateral canal and preopercular canal, and the occiput are scaled (Fig. <xref ref-type="fig" rid="F2">2</xref>). Caudal fin free (not fused with dorsal and anal fins). In the lateral line series of sensory neuromasts, the upper and anterior count with 13–15, the lower and posterior with 30–35. Teeth are present on the premaxillae (5–7 rows), dentaries (6 or 7 rows) and vomer (2 or 3 rows in two separate patches). Palatines without teeth.</p><table-wrap id="T1" position="float" orientation="portrait"><label>Table 1.</label><caption><p>Morphometric and meristic characters of <italic><tp:taxon-name><tp:taxon-name-part taxon-name-part-type="genus" reg="Lucifuga">Lucifuga</tp:taxon-name-part></tp:taxon-name></italic> spp. (HT: holotype; PT: paratype; ST: syntype).</p></caption><table id="TID0EFPAG" rules="all"><tbody><tr><th rowspan="3" colspan="1"/><th rowspan="1" colspan="2"><italic><tp:taxon-name><tp:taxon-name-part taxon-name-part-type="genus" reg="Lucifuga">L.</tp:taxon-name-part> <tp:taxon-name-part taxon-name-part-type="species" reg="gibarensis">gibarensis</tp:taxon-name-part></tp:taxon-name></italic> sp. nov.</th><th rowspan="1" colspan="2">
                    <italic><tp:taxon-name><tp:taxon-name-part taxon-name-part-type="genus" reg="Lucifuga">L.</tp:taxon-name-part> <tp:taxon-name-part taxon-name-part-type="species" reg="dentata">dentata</tp:taxon-name-part></tp:taxon-name></italic>
                  </th><th rowspan="1" colspan="2">
                    <italic><tp:taxon-name><tp:taxon-name-part taxon-name-part-type="genus" reg="Lucifuga">L.</tp:taxon-name-part> <tp:taxon-name-part taxon-name-part-type="species" reg="simile">simile</tp:taxon-name-part></tp:taxon-name></italic>
                  </th><th rowspan="1" colspan="1">
                    <italic><tp:taxon-name><tp:taxon-name-part taxon-name-part-type="genus" reg="Lucifuga">L.</tp:taxon-name-part> <tp:taxon-name-part taxon-name-part-type="species" reg="subterranea">subterranea</tp:taxon-name-part></tp:taxon-name></italic>
                  </th><th rowspan="1" colspan="2">
                    <italic><tp:taxon-name><tp:taxon-name-part taxon-name-part-type="genus" reg="Lucifuga">L.</tp:taxon-name-part> <tp:taxon-name-part taxon-name-part-type="species" reg="lucayana">lucayana</tp:taxon-name-part></tp:taxon-name></italic>
                  </th><th rowspan="1" colspan="2">
                    <italic><tp:taxon-name><tp:taxon-name-part taxon-name-part-type="genus" reg="Lucifuga">L.</tp:taxon-name-part> <tp:taxon-name-part taxon-name-part-type="species" reg="spelaeotes">spelaeotes</tp:taxon-name-part></tp:taxon-name></italic>
                  </th></tr><tr><th rowspan="1" colspan="1">HT</th><th rowspan="1" colspan="1">HT and 3 PT</th><th rowspan="1" colspan="1">ST, <abbrev xmlns:xlink="http://www.w3.org/1999/xlink" content-type="institution" xlink:title="Museum of Comparative Zoology, Harvard University, Ichthyology Department, Cambridge, Massachusetts, U.S.A" id="ABBRID0ESHAE" xlink:type="simple">MCZ</abbrev> 32329</th><th rowspan="1" colspan="1">2 ST and 126 nontypes</th><th rowspan="1" colspan="1">22 nontypes</th><th rowspan="1" colspan="1">HT</th><th rowspan="1" colspan="1">HT and 42 nontypes</th><th rowspan="1" colspan="1">HT</th><th rowspan="1" colspan="1">HT and 5 PTs</th><th rowspan="1" colspan="1">HT</th><th rowspan="1" colspan="1">HT, PT and 40 nontypes</th></tr><tr><th rowspan="1" colspan="1"/><th rowspan="1" colspan="1">Mean and range</th><th rowspan="1" colspan="1"/><th rowspan="1" colspan="1">Mean and range</th><th rowspan="1" colspan="1">Mean and range</th><th rowspan="1" colspan="1"/><th rowspan="1" colspan="1">Mean and range</th><th rowspan="1" colspan="1"/><th rowspan="1" colspan="1">Mean and range</th><th rowspan="1" colspan="1"/><th rowspan="1" colspan="1">Mean and range</th></tr><tr><td rowspan="1" colspan="1">SL (mm)</td><td rowspan="1" colspan="1">89.3</td><td rowspan="1" colspan="1">73.2 (45.0–89.3)</td><td rowspan="1" colspan="1">85.0</td><td rowspan="1" colspan="1">91.0 (45–124)</td><td rowspan="1" colspan="1">74.5 (57.5–103)</td><td rowspan="1" colspan="1">69.0</td><td rowspan="1" colspan="1">66.1 (39.7–89.5)</td><td rowspan="1" colspan="1">99.0</td><td rowspan="1" colspan="1">74.3 (44–99)</td><td rowspan="1" colspan="1">110</td><td rowspan="1" colspan="1">106.3 (42–166)</td></tr><tr><td rowspan="1" colspan="12">Morphometric characters (% SL)</td></tr><tr><td rowspan="1" colspan="1">Head length</td><td rowspan="1" colspan="1">26.0</td><td rowspan="1" colspan="1">27.5 (26.0–28.4)</td><td rowspan="1" colspan="1">28.5</td><td rowspan="1" colspan="1">26.7 (18.4–31.5)</td><td rowspan="1" colspan="1">24.0 (17.1–31.2)</td><td rowspan="1" colspan="1">28.7</td><td rowspan="1" colspan="1">26.3 (18.8–28.9)</td><td rowspan="1" colspan="1">28.8</td><td rowspan="1" colspan="1">28.4 (27.1–29.3)</td><td rowspan="1" colspan="1">29.1</td><td rowspan="1" colspan="1">28.8 (26.2–31.3)</td></tr><tr><td rowspan="1" colspan="1">Jaw length</td><td rowspan="1" colspan="1">13.4</td><td rowspan="1" colspan="1">14.5 (13.4–15.3)</td><td rowspan="1" colspan="1">14.9</td><td rowspan="1" colspan="1">14.3 (11.7–20.2)</td><td rowspan="1" colspan="1">14.7 (11.2–17.0)</td><td rowspan="1" colspan="1">13.3</td><td rowspan="1" colspan="1">12.0 (9.6–14.4)</td><td rowspan="1" colspan="1">14.9</td><td rowspan="1" colspan="1">14.2 (13.2–14.9)</td><td rowspan="1" colspan="1">16.2</td><td rowspan="1" colspan="1">14.7 (12.4–16.8)</td></tr><tr><td rowspan="1" colspan="1">Maximum height</td><td rowspan="1" colspan="1">20.4</td><td rowspan="1" colspan="1">19.1 (17.8–20.4)</td><td rowspan="1" colspan="1">–</td><td rowspan="1" colspan="1">19.8 (13.1–24.5)</td><td rowspan="1" colspan="1">20.8 (14.4–26.0)</td><td rowspan="1" colspan="1">–</td><td rowspan="1" colspan="1">16.9 (13.2–21.7)</td><td rowspan="1" colspan="1">–</td><td rowspan="1" colspan="1">–</td><td rowspan="1" colspan="1">–</td><td rowspan="1" colspan="1">–</td></tr><tr><td rowspan="1" colspan="1">Diameter of pigmented eye</td><td rowspan="1" colspan="1">1.5</td><td rowspan="1" colspan="1">1.4 (1.1–1.9)</td><td rowspan="1" colspan="1">0.0</td><td rowspan="1" colspan="1">0.02 (0.0–0.2)</td><td rowspan="1" colspan="1">0.0</td><td rowspan="1" colspan="1">0.0</td><td rowspan="1" colspan="1">0.1 (0.0–0.3)</td><td rowspan="1" colspan="1">1.0</td><td rowspan="1" colspan="1">1.0 (0.9–1.0)</td><td rowspan="1" colspan="1">1.3</td><td rowspan="1" colspan="1">1.3 (0.7–1.8)</td></tr><tr><td rowspan="1" colspan="1">Predorsal length</td><td rowspan="1" colspan="1">39.1</td><td rowspan="1" colspan="1">37.6 (35.9–39.1)</td><td rowspan="1" colspan="1">39.6</td><td rowspan="1" colspan="1">40.1 (31.5–50.7)</td><td rowspan="1" colspan="1">40.2 (32.9–45.3)</td><td rowspan="1" colspan="1">40.8</td><td rowspan="1" colspan="1">39.9 (36.3–44.0)</td><td rowspan="1" colspan="1">37.0</td><td rowspan="1" colspan="1">36.4 (35.5–37.0)</td><td rowspan="1" colspan="1">39.9</td><td rowspan="1" colspan="1">38.1 (34.7–41.1)</td></tr><tr><td rowspan="1" colspan="1">Preanal length</td><td rowspan="1" colspan="1">58.2</td><td rowspan="1" colspan="1">55.7 (52.6–58.3)</td><td rowspan="1" colspan="1">53.7</td><td rowspan="1" colspan="1">54.6 (50.0–65.8)</td><td rowspan="1" colspan="1">54.7 (44.0–61.3)</td><td rowspan="1" colspan="1">55.4</td><td rowspan="1" colspan="1">54.0 (48.2–59.4)</td><td rowspan="1" colspan="1">55.6</td><td rowspan="1" colspan="1">55.0 (51.7–57.6)</td><td rowspan="1" colspan="1">54.1</td><td rowspan="1" colspan="1">54.2 (48.2–60.5)</td></tr><tr><td rowspan="1" colspan="1">Pectoral fin length</td><td rowspan="1" colspan="1">11.2</td><td rowspan="1" colspan="1">13.7 (11.2–15.3)</td><td rowspan="1" colspan="1">11.4</td><td rowspan="1" colspan="1">10.6 (7.5–15.7)</td><td rowspan="1" colspan="1">10.2 (8.0–12.5)</td><td rowspan="1" colspan="1">10.3</td><td rowspan="1" colspan="1">8.9 (7.8–12.0)</td><td rowspan="1" colspan="1">13.3</td><td rowspan="1" colspan="1">12.6 (11.3–13.3)</td><td rowspan="1" colspan="1">12.5</td><td rowspan="1" colspan="1">12.7 (11.1–14.4)</td></tr><tr><td rowspan="1" colspan="1">Base of pelvic fin to anal fin origin</td><td rowspan="1" colspan="1">35.9</td><td rowspan="1" colspan="1">35.6 (32.2–38.7)</td><td rowspan="1" colspan="1">31.5</td><td rowspan="1" colspan="1">31.5 (23.0–38.1)</td><td rowspan="1" colspan="1">28.9 (20.3–33.8)</td><td rowspan="1" colspan="1">31.6</td><td rowspan="1" colspan="1">31.6 (26.9–35.5)</td><td rowspan="1" colspan="1">34.9</td><td rowspan="1" colspan="1">33.7 (29.4–36.9)</td><td rowspan="1" colspan="1">31.3</td><td rowspan="1" colspan="1">31.2 (27.0–36.9)</td></tr><tr><td rowspan="1" colspan="1">Dorsal fin origin to anal fin origin</td><td rowspan="1" colspan="1">17.8</td><td rowspan="1" colspan="1">18.2 (17.8–18.9)</td><td rowspan="1" colspan="1">–</td><td rowspan="1" colspan="1">14.3 (9.4–18.4)</td><td rowspan="1" colspan="1">14.6 (12.3–16.9)</td><td rowspan="1" colspan="1">–</td><td rowspan="1" colspan="1">14.2 (9.3–18.8)</td><td rowspan="1" colspan="1">–</td><td rowspan="1" colspan="1">–</td><td rowspan="1" colspan="1">–</td><td rowspan="1" colspan="1">–</td></tr><tr><td rowspan="1" colspan="12">Meristic characters</td></tr><tr><td rowspan="1" colspan="1">Dorsal fin rays</td><td rowspan="1" colspan="1">72</td><td rowspan="1" colspan="1">82.3 (72–90)</td><td rowspan="1" colspan="1">–</td><td rowspan="1" colspan="1">90.5 (82–102)</td><td rowspan="1" colspan="1">72.9 (67–80)</td><td rowspan="1" colspan="1">87</td><td rowspan="1" colspan="1">82.8 (70–87)</td><td rowspan="1" colspan="1">91</td><td rowspan="1" colspan="1">89.2 (84–91)</td><td rowspan="1" colspan="1">92</td><td rowspan="1" colspan="1">97.5 (86–109)</td></tr><tr><td rowspan="1" colspan="1">Anal fin rays</td><td rowspan="1" colspan="1">58</td><td rowspan="1" colspan="1">65.5 (58–72)</td><td rowspan="1" colspan="1">–</td><td rowspan="1" colspan="1">72.4 (66–80)</td><td rowspan="1" colspan="1">58.4 (54–70)</td><td rowspan="1" colspan="1">71</td><td rowspan="1" colspan="1">64.2 (53–70)</td><td rowspan="1" colspan="1">67</td><td rowspan="1" colspan="1">66.2 (63–69)</td><td rowspan="1" colspan="1">71</td><td rowspan="1" colspan="1">73.8 (66–82)</td></tr><tr><td rowspan="1" colspan="1">Caudal fin rays</td><td rowspan="1" colspan="1">10</td><td rowspan="1" colspan="1">10</td><td rowspan="1" colspan="1">–</td><td rowspan="1" colspan="1">8</td><td rowspan="1" colspan="1">8</td><td rowspan="1" colspan="1">8</td><td rowspan="1" colspan="1">8</td><td rowspan="1" colspan="1">10</td><td rowspan="1" colspan="1">10</td><td rowspan="1" colspan="1">10</td><td rowspan="1" colspan="1">10</td></tr><tr><td rowspan="1" colspan="1">Pectoral fin rays</td><td rowspan="1" colspan="1">16</td><td rowspan="1" colspan="1">16.0 (15–17)</td><td rowspan="1" colspan="1">15</td><td rowspan="1" colspan="1">16.1 (15–17)</td><td rowspan="1" colspan="1">14.4 (13–17)</td><td rowspan="1" colspan="1">13</td><td rowspan="1" colspan="1">11.9 (10–13)</td><td rowspan="1" colspan="1">17</td><td rowspan="1" colspan="1">17.2 (17–18)</td><td rowspan="1" colspan="1">18</td><td rowspan="1" colspan="1">18.5 (17–20)</td></tr><tr><td rowspan="1" colspan="1">Precaudal vertebrae</td><td rowspan="1" colspan="1">14</td><td rowspan="1" colspan="1">13.5 (13–14)</td><td rowspan="1" colspan="1">–</td><td rowspan="1" colspan="1">11.1(11–12)</td><td rowspan="1" colspan="1">11</td><td rowspan="1" colspan="1">11</td><td rowspan="1" colspan="1">11.3 (11–12)</td><td rowspan="1" colspan="1">13</td><td rowspan="1" colspan="1">12.8 (12–13)</td><td rowspan="1" colspan="1">13</td><td rowspan="1" colspan="1">13.2 (13–14)</td></tr><tr><td rowspan="1" colspan="1">Caudal vertebrae</td><td rowspan="1" colspan="1">36</td><td rowspan="1" colspan="1">36.5 (36–37)</td><td rowspan="1" colspan="1">–</td><td rowspan="1" colspan="1">35.9(34–37)</td><td rowspan="1" colspan="1">34–35</td><td rowspan="1" colspan="1">37</td><td rowspan="1" colspan="1">35.8 (34–37)</td><td rowspan="1" colspan="1">39</td><td rowspan="1" colspan="1">38.6 (37–39)</td><td rowspan="1" colspan="1">39</td><td rowspan="1" colspan="1">39.5 (38–42)</td></tr><tr><td rowspan="1" colspan="1">Total vertebrae</td><td rowspan="1" colspan="1">50</td><td rowspan="1" colspan="1">51.0 (50–53)</td><td rowspan="1" colspan="1">–</td><td rowspan="1" colspan="1">47.0(46–48)</td><td rowspan="1" colspan="1">46</td><td rowspan="1" colspan="1">48</td><td rowspan="1" colspan="1">46.9 (46–48)</td><td rowspan="1" colspan="1">52</td><td rowspan="1" colspan="1">51.3 (50–52)</td><td rowspan="1" colspan="1">52</td><td rowspan="1" colspan="1">52.7 (51–55)</td></tr><tr><td rowspan="1" colspan="1">Rakers on anterior gill arch</td><td rowspan="1" colspan="1">18</td><td rowspan="1" colspan="1">18.0 (17–19)</td><td rowspan="1" colspan="1">20</td><td rowspan="1" colspan="1">18.4 (15–22)</td><td rowspan="1" colspan="1">17.6 (15–20)</td><td rowspan="1" colspan="1">16</td><td rowspan="1" colspan="1">14.2 (12–17)</td><td rowspan="1" colspan="1">16</td><td rowspan="1" colspan="1">15.3 (13–17)</td><td rowspan="1" colspan="1">21</td><td rowspan="1" colspan="1">18.8 (15–23)</td></tr><tr><td rowspan="1" colspan="1">Premaxillary teeth rows</td><td rowspan="1" colspan="1">5</td><td rowspan="1" colspan="1">6.0 (5–7)</td><td rowspan="1" colspan="1">6</td><td rowspan="1" colspan="1">4.3 (3–6)</td><td rowspan="1" colspan="1">3.9 (3–5)</td><td rowspan="1" colspan="1">8</td><td rowspan="1" colspan="1">4.0 (3–8)</td><td rowspan="1" colspan="1">7</td><td rowspan="1" colspan="1">6.0 (5–7)</td><td rowspan="1" colspan="1">8</td><td rowspan="1" colspan="1">6.8 (4–10)</td></tr><tr><td rowspan="1" colspan="1">Palatine teeth rows</td><td rowspan="1" colspan="1">0</td><td rowspan="1" colspan="1">0</td><td rowspan="1" colspan="1">3</td><td rowspan="1" colspan="1">2.1 (1–4)</td><td rowspan="1" colspan="1">2.2 (1–4)</td><td rowspan="1" colspan="1">0</td><td rowspan="1" colspan="1">0</td><td rowspan="1" colspan="1">0</td><td rowspan="1" colspan="1">0</td><td rowspan="1" colspan="1">5</td><td rowspan="1" colspan="1">3.7 (1–7)</td></tr><tr><td rowspan="1" colspan="1">Lateral line neuromasts</td><td rowspan="1" colspan="1">15/<break/> 30</td><td rowspan="1" colspan="1">13–15/<break/> 30–33</td><td rowspan="1" colspan="1">–</td><td rowspan="1" colspan="1">12–18/<break/> 22–33</td><td rowspan="1" colspan="1">12–15/<break/> 24–27</td><td rowspan="1" colspan="1">–</td><td rowspan="1" colspan="1">12–19/<break/> 26–33</td><td rowspan="1" colspan="1">13/<break/> 35</td><td rowspan="1" colspan="1">12–13/34–35</td><td rowspan="1" colspan="1">14/38</td><td rowspan="1" colspan="1">12–19/30–47</td></tr><tr><td rowspan="1" colspan="1">Occiput squamation</td><td rowspan="1" colspan="1">Yes</td><td rowspan="1" colspan="1">Yes</td><td rowspan="1" colspan="1">–</td><td rowspan="1" colspan="1">No 79%/Yes 21%</td><td rowspan="1" colspan="1">No</td><td rowspan="1" colspan="1"/><td rowspan="1" colspan="1">Yes</td><td rowspan="1" colspan="1"/><td rowspan="1" colspan="1">Yes</td><td rowspan="1" colspan="1"/><td rowspan="1" colspan="1">Yes</td></tr></tbody></table></table-wrap><fig id="F2" position="float" orientation="portrait"><object-id xmlns:xlink="http://www.w3.org/1999/xlink" content-type="doi" xlink:type="simple">10.3897/zookeys.946.51373.figure2</object-id><object-id xmlns:xlink="http://www.w3.org/1999/xlink" content-type="arpha" xlink:type="simple">E90B16D5-F3C1-509B-B287-E720D33E1D9E</object-id><label>Figure 2.</label><caption><p><italic><tp:taxon-name><tp:taxon-name-part taxon-name-part-type="genus" reg="Lucifuga">Lucifuga</tp:taxon-name-part> <tp:taxon-name-part taxon-name-part-type="species" reg="gibarensis">gibarensis</tp:taxon-name-part></tp:taxon-name></italic> sp. nov. Holotype, <named-content xmlns:xlink="http://www.w3.org/1999/xlink" content-type="dwc:institutional_code" xlink:type="simple">MFP</named-content> 18.000420, 89.3 mm SL, female, Aguada de Macigo cave, Gibara municipality, Northern Holguin province, Cuba.</p></caption><graphic xmlns:xlink="http://www.w3.org/1999/xlink" xlink:href="zookeys-946-017-g002.jpg" position="float" orientation="portrait" xlink:type="simple" id="oo_429326.jpg"><uri content-type="original_file" xlink:type="simple">https://binary.pensoft.net/fig/429326</uri></graphic></fig></tp:treatment-sec><tp:treatment-sec sec-type="Coloration" id="SECID0EXEAG"><title>Coloration.</title><p>Uniformly brown or light brown, with lighter fins and naked parts on the head. Nevertheless, one juvenile specimen (<named-content xmlns:xlink="http://www.w3.org/1999/xlink" content-type="dwc:institutional_code" xlink:type="simple">ZMUC</named-content> P771732) was very pale, but still with tiny dark pigment dots (Fig. <xref ref-type="fig" rid="F3">3b</xref>).</p><fig id="F3" position="float" orientation="portrait"><object-id xmlns:xlink="http://www.w3.org/1999/xlink" content-type="doi" xlink:type="simple">10.3897/zookeys.946.51373.figure3</object-id><object-id xmlns:xlink="http://www.w3.org/1999/xlink" content-type="arpha" xlink:type="simple">BA6D29A8-21FC-5473-8EF0-37CEEEBF3AB4</object-id><label>Figure 3.</label><caption><p><italic><tp:taxon-name><tp:taxon-name-part taxon-name-part-type="genus" reg="Lucifuga">Lucifuga</tp:taxon-name-part> <tp:taxon-name-part taxon-name-part-type="species" reg="gibarensis">gibarensis</tp:taxon-name-part></tp:taxon-name></italic> sp. nov. in Cueva El Baga, Gibara municipality, northern Holguin province, Cuba, <bold>a</bold> unsampled specimen, 27 November 2014 <bold>b</bold><named-content xmlns:xlink="http://www.w3.org/1999/xlink" content-type="dwc:institutional_code" xlink:type="simple">ZMUC</named-content> P771732, 45.0 mm SL, male, photo taken immediately prior to collection.</p></caption><graphic xmlns:xlink="http://www.w3.org/1999/xlink" xlink:href="zookeys-946-017-g003.jpg" position="float" orientation="portrait" xlink:type="simple" id="oo_429327.jpg"><uri content-type="original_file" xlink:type="simple">https://binary.pensoft.net/fig/429327</uri></graphic></fig></tp:treatment-sec><tp:treatment-sec sec-type="distribution" id="SECID0EHGAG"><title>Distribution and habitat.</title><p><italic><tp:taxon-name><tp:taxon-name-part taxon-name-part-type="genus" reg="Lucifuga">Lucifuga</tp:taxon-name-part> <tp:taxon-name-part taxon-name-part-type="species" reg="gibarensis">gibarensis</tp:taxon-name-part></tp:taxon-name></italic> shows a very restricted known distribution, in a lithographically isolate karst patch of caves at the north of Gibara municipality, Holguín province, without any overlap with other Cuban species of the genus (Fig. <xref ref-type="fig" rid="F1">1</xref>; <xref ref-type="bibr" rid="B12">García-Machado et al. 2011</xref>; <xref ref-type="bibr" rid="B15">Hernández et al. 2016</xref>). It is ca. 800 km away from the nearest <italic><tp:taxon-name><tp:taxon-name-part taxon-name-part-type="genus" reg="Lucifuga">L.</tp:taxon-name-part> <tp:taxon-name-part taxon-name-part-type="species" reg="dentata">dentata</tp:taxon-name-part></tp:taxon-name></italic>, <italic><tp:taxon-name><tp:taxon-name-part taxon-name-part-type="genus" reg="Lucifuga">L.</tp:taxon-name-part> <tp:taxon-name-part taxon-name-part-type="species" reg="subterranea">subterranea</tp:taxon-name-part></tp:taxon-name></italic> and <italic><tp:taxon-name><tp:taxon-name-part taxon-name-part-type="genus" reg="Lucifuga">L.</tp:taxon-name-part> <tp:taxon-name-part taxon-name-part-type="species" reg="simile">simile</tp:taxon-name-part></tp:taxon-name></italic> distribution areas. The distance to the Bahamian species on Little Bahama Bank (<italic><tp:taxon-name><tp:taxon-name-part taxon-name-part-type="genus" reg="Lucifuga">L.</tp:taxon-name-part> <tp:taxon-name-part taxon-name-part-type="species" reg="lucayana">lucayana</tp:taxon-name-part></tp:taxon-name></italic>) and Great Bahama Bank (<italic><tp:taxon-name><tp:taxon-name-part taxon-name-part-type="genus" reg="Lucifuga">L.</tp:taxon-name-part> <tp:taxon-name-part taxon-name-part-type="species" reg="spelaeotes">spelaeotes</tp:taxon-name-part></tp:taxon-name></italic>) is ca. 650 km and 240 km, respectively. The location area is composed by three caves (Aguada de Macigo, Tanque Azul and Cueva El Baga) located near to the shore ca. 3–15 km from each other (<xref ref-type="bibr" rid="B3">Corella et al. 2000</xref>, <xref ref-type="bibr" rid="B7">Dietz 2015</xref>). The Aguada de Macigo cave is the type-locality with an emergent large doline, ca. 22 m deep and salinity of 16 ppt. According to <xref ref-type="bibr" rid="B6">Díaz-Pérez et al. (1987b)</xref>, the individual designated as holotype was caught at 12 m depth.</p><table-wrap id="T2" position="float" orientation="portrait"><label>Table 2.</label><caption><p>Frequency of meristic characters in <italic><tp:taxon-name><tp:taxon-name-part taxon-name-part-type="genus" reg="Lucifuga">Lucifuga</tp:taxon-name-part></tp:taxon-name></italic> spp.</p></caption><table id="TID0ECZBG" rules="all"><tbody><tr><td rowspan="1" colspan="41">
                    <bold>Number of dorsal fin rays</bold>
                  </td></tr><tr><td rowspan="1" colspan="1"/><td rowspan="1" colspan="1">
                    <bold>6 7</bold>
                  </td><td rowspan="1" colspan="1">
                    <bold>6 9</bold>
                  </td><td rowspan="1" colspan="1">
                    <bold>7 0</bold>
                  </td><td rowspan="1" colspan="1">
                    <bold>7 1</bold>
                  </td><td rowspan="1" colspan="1">
                    <bold>7 2</bold>
                  </td><td rowspan="1" colspan="1">
                    <bold>7 4</bold>
                  </td><td rowspan="1" colspan="1">
                    <bold>7 5</bold>
                  </td><td rowspan="1" colspan="1">
                    <bold>7 6</bold>
                  </td><td rowspan="1" colspan="1">
                    <bold>7 7</bold>
                  </td><td rowspan="1" colspan="1">
                    <bold>7 8</bold>
                  </td><td rowspan="1" colspan="1">
                    <bold>7 9</bold>
                  </td><td rowspan="1" colspan="1">
                    <bold>8 0</bold>
                  </td><td rowspan="1" colspan="1">
                    <bold>8 1</bold>
                  </td><td rowspan="1" colspan="1">
                    <bold>8 2</bold>
                  </td><td rowspan="1" colspan="1">
                    <bold>8 3</bold>
                  </td><td rowspan="1" colspan="1">
                    <bold>8 4</bold>
                  </td><td rowspan="1" colspan="1">
                    <bold>8 5</bold>
                  </td><td rowspan="1" colspan="1">
                    <bold>8 6</bold>
                  </td><td rowspan="1" colspan="1">
                    <bold>8 7</bold>
                  </td><td rowspan="1" colspan="1">
                    <bold>8 8</bold>
                  </td><td rowspan="1" colspan="1">
                    <bold>8 9</bold>
                  </td><td rowspan="1" colspan="1">
                    <bold>9 0</bold>
                  </td><td rowspan="1" colspan="1">
                    <bold>9 1</bold>
                  </td><td rowspan="1" colspan="1">
                    <bold>9 2</bold>
                  </td><td rowspan="1" colspan="1">
                    <bold>9 3</bold>
                  </td><td rowspan="1" colspan="1">
                    <bold>9 4</bold>
                  </td><td rowspan="1" colspan="1">
                    <bold>9 5</bold>
                  </td><td rowspan="1" colspan="1">
                    <bold>9 6</bold>
                  </td><td rowspan="1" colspan="1">
                    <bold>9 7</bold>
                  </td><td rowspan="1" colspan="1">
                    <bold>9 8</bold>
                  </td><td rowspan="1" colspan="1">
                    <bold>9 9</bold>
                  </td><td rowspan="1" colspan="1">
                    <bold>1 0 0</bold>
                  </td><td rowspan="1" colspan="1">
                    <bold>1 0 1</bold>
                  </td><td rowspan="1" colspan="1">
                    <bold>1 0 2</bold>
                  </td><td rowspan="1" colspan="1">
                    <bold>1 0 3</bold>
                  </td><td rowspan="1" colspan="1">
                    <bold>1 0 4</bold>
                  </td><td rowspan="1" colspan="1">
                    <bold>1 0 5</bold>
                  </td><td rowspan="1" colspan="1">
                    <bold>1 0 6</bold>
                  </td><td rowspan="1" colspan="1">
                    <bold>1 0 9</bold>
                  </td><td rowspan="1" colspan="1">
                    <bold>N</bold>
                  </td></tr><tr><td rowspan="1" colspan="1">
                    <italic><tp:taxon-name><tp:taxon-name-part taxon-name-part-type="genus" reg="Lucifuga">L.</tp:taxon-name-part> <tp:taxon-name-part taxon-name-part-type="species" reg="dentata">dentata</tp:taxon-name-part></tp:taxon-name></italic>
                  </td><td rowspan="1" colspan="1"/><td rowspan="1" colspan="1"/><td rowspan="1" colspan="1"/><td rowspan="1" colspan="1"/><td rowspan="1" colspan="1"/><td rowspan="1" colspan="1"/><td rowspan="1" colspan="1"/><td rowspan="1" colspan="1"/><td rowspan="1" colspan="1"/><td rowspan="1" colspan="1"/><td rowspan="1" colspan="1"/><td rowspan="1" colspan="1"/><td rowspan="1" colspan="1"/><td rowspan="1" colspan="1">1</td><td rowspan="1" colspan="1">3</td><td rowspan="1" colspan="1">1</td><td rowspan="1" colspan="1">1</td><td rowspan="1" colspan="1">2</td><td rowspan="1" colspan="1">6</td><td rowspan="1" colspan="1">5</td><td rowspan="1" colspan="1">5</td><td rowspan="1" colspan="1">5</td><td rowspan="1" colspan="1">5</td><td rowspan="1" colspan="1">6</td><td rowspan="1" colspan="1">5</td><td rowspan="1" colspan="1">7</td><td rowspan="1" colspan="1">3</td><td rowspan="1" colspan="1">2</td><td rowspan="1" colspan="1">1</td><td rowspan="1" colspan="1"/><td rowspan="1" colspan="1"/><td rowspan="1" colspan="1"/><td rowspan="1" colspan="1"/><td rowspan="1" colspan="1">1</td><td rowspan="1" colspan="1"/><td rowspan="1" colspan="1"/><td rowspan="1" colspan="1"/><td rowspan="1" colspan="1"/><td rowspan="1" colspan="1"/><td rowspan="1" colspan="1">61</td></tr><tr><td rowspan="1" colspan="1"><italic><tp:taxon-name><tp:taxon-name-part taxon-name-part-type="genus" reg="Lucifuga">L.</tp:taxon-name-part> <tp:taxon-name-part taxon-name-part-type="species" reg="gibarensis">gibarensis</tp:taxon-name-part></tp:taxon-name></italic> sp. nov.</td><td rowspan="1" colspan="1"/><td rowspan="1" colspan="1"/><td rowspan="1" colspan="1"/><td rowspan="1" colspan="1"/><td rowspan="1" colspan="1">1</td><td rowspan="1" colspan="1"/><td rowspan="1" colspan="1"/><td rowspan="1" colspan="1"/><td rowspan="1" colspan="1"/><td rowspan="1" colspan="1"/><td rowspan="1" colspan="1"/><td rowspan="1" colspan="1"/><td rowspan="1" colspan="1"/><td rowspan="1" colspan="1"/><td rowspan="1" colspan="1">1</td><td rowspan="1" colspan="1">1</td><td rowspan="1" colspan="1"/><td rowspan="1" colspan="1"/><td rowspan="1" colspan="1"/><td rowspan="1" colspan="1"/><td rowspan="1" colspan="1"/><td rowspan="1" colspan="1">1</td><td rowspan="1" colspan="1"/><td rowspan="1" colspan="1"/><td rowspan="1" colspan="1"/><td rowspan="1" colspan="1"/><td rowspan="1" colspan="1"/><td rowspan="1" colspan="1"/><td rowspan="1" colspan="1"/><td rowspan="1" colspan="1"/><td rowspan="1" colspan="1"/><td rowspan="1" colspan="1"/><td rowspan="1" colspan="1"/><td rowspan="1" colspan="1"/><td rowspan="1" colspan="1"/><td rowspan="1" colspan="1"/><td rowspan="1" colspan="1"/><td rowspan="1" colspan="1"/><td rowspan="1" colspan="1"/><td rowspan="1" colspan="1">4</td></tr><tr><td rowspan="1" colspan="1">
                    <italic><tp:taxon-name><tp:taxon-name-part taxon-name-part-type="genus" reg="Lucifuga">L.</tp:taxon-name-part> <tp:taxon-name-part taxon-name-part-type="species" reg="simile">simile</tp:taxon-name-part></tp:taxon-name></italic>
                  </td><td rowspan="1" colspan="1">1</td><td rowspan="1" colspan="1">2</td><td rowspan="1" colspan="1">2</td><td rowspan="1" colspan="1">2</td><td rowspan="1" colspan="1">1</td><td rowspan="1" colspan="1">2</td><td rowspan="1" colspan="1">2</td><td rowspan="1" colspan="1">3</td><td rowspan="1" colspan="1">2</td><td rowspan="1" colspan="1"/><td rowspan="1" colspan="1"/><td rowspan="1" colspan="1">1</td><td rowspan="1" colspan="1"/><td rowspan="1" colspan="1"/><td rowspan="1" colspan="1"/><td rowspan="1" colspan="1"/><td rowspan="1" colspan="1"/><td rowspan="1" colspan="1"/><td rowspan="1" colspan="1"/><td rowspan="1" colspan="1"/><td rowspan="1" colspan="1"/><td rowspan="1" colspan="1"/><td rowspan="1" colspan="1"/><td rowspan="1" colspan="1"/><td rowspan="1" colspan="1"/><td rowspan="1" colspan="1"/><td rowspan="1" colspan="1"/><td rowspan="1" colspan="1"/><td rowspan="1" colspan="1"/><td rowspan="1" colspan="1"/><td rowspan="1" colspan="1"/><td rowspan="1" colspan="1"/><td rowspan="1" colspan="1"/><td rowspan="1" colspan="1"/><td rowspan="1" colspan="1"/><td rowspan="1" colspan="1"/><td rowspan="1" colspan="1"/><td rowspan="1" colspan="1"/><td rowspan="1" colspan="1"/><td rowspan="1" colspan="1">18</td></tr><tr><td rowspan="1" colspan="1">
                    <italic><tp:taxon-name><tp:taxon-name-part taxon-name-part-type="genus" reg="Lucifuga">L.</tp:taxon-name-part> <tp:taxon-name-part taxon-name-part-type="species" reg="subterranea">subterranea</tp:taxon-name-part></tp:taxon-name></italic>
                  </td><td rowspan="1" colspan="1"/><td rowspan="1" colspan="1"/><td rowspan="1" colspan="1">1</td><td rowspan="1" colspan="1"/><td rowspan="1" colspan="1"/><td rowspan="1" colspan="1"/><td rowspan="1" colspan="1"/><td rowspan="1" colspan="1">1</td><td rowspan="1" colspan="1">5</td><td rowspan="1" colspan="1">4</td><td rowspan="1" colspan="1">5</td><td rowspan="1" colspan="1">7</td><td rowspan="1" colspan="1">3</td><td rowspan="1" colspan="1">3</td><td rowspan="1" colspan="1">7</td><td rowspan="1" colspan="1">2</td><td rowspan="1" colspan="1">2</td><td rowspan="1" colspan="1">1</td><td rowspan="1" colspan="1"/><td rowspan="1" colspan="1"/><td rowspan="1" colspan="1"/><td rowspan="1" colspan="1"/><td rowspan="1" colspan="1"/><td rowspan="1" colspan="1"/><td rowspan="1" colspan="1"/><td rowspan="1" colspan="1"/><td rowspan="1" colspan="1"/><td rowspan="1" colspan="1"/><td rowspan="1" colspan="1"/><td rowspan="1" colspan="1"/><td rowspan="1" colspan="1"/><td rowspan="1" colspan="1"/><td rowspan="1" colspan="1"/><td rowspan="1" colspan="1"/><td rowspan="1" colspan="1"/><td rowspan="1" colspan="1"/><td rowspan="1" colspan="1"/><td rowspan="1" colspan="1"/><td rowspan="1" colspan="1"/><td rowspan="1" colspan="1">41</td></tr><tr><td rowspan="1" colspan="1">
                    <italic><tp:taxon-name><tp:taxon-name-part taxon-name-part-type="genus" reg="Lucifuga">L.</tp:taxon-name-part> <tp:taxon-name-part taxon-name-part-type="species" reg="lucayana">lucayana</tp:taxon-name-part></tp:taxon-name></italic>
                  </td><td rowspan="1" colspan="1"/><td rowspan="1" colspan="1"/><td rowspan="1" colspan="1"/><td rowspan="1" colspan="1"/><td rowspan="1" colspan="1"/><td rowspan="1" colspan="1"/><td rowspan="1" colspan="1"/><td rowspan="1" colspan="1"/><td rowspan="1" colspan="1"/><td rowspan="1" colspan="1"/><td rowspan="1" colspan="1"/><td rowspan="1" colspan="1"/><td rowspan="1" colspan="1"/><td rowspan="1" colspan="1"/><td rowspan="1" colspan="1"/><td rowspan="1" colspan="1">1</td><td rowspan="1" colspan="1"/><td rowspan="1" colspan="1"/><td rowspan="1" colspan="1"/><td rowspan="1" colspan="1"/><td rowspan="1" colspan="1">1</td><td rowspan="1" colspan="1"/><td rowspan="1" colspan="1">4</td><td rowspan="1" colspan="1"/><td rowspan="1" colspan="1"/><td rowspan="1" colspan="1"/><td rowspan="1" colspan="1"/><td rowspan="1" colspan="1"/><td rowspan="1" colspan="1"/><td rowspan="1" colspan="1"/><td rowspan="1" colspan="1"/><td rowspan="1" colspan="1"/><td rowspan="1" colspan="1"/><td rowspan="1" colspan="1"/><td rowspan="1" colspan="1"/><td rowspan="1" colspan="1"/><td rowspan="1" colspan="1"/><td rowspan="1" colspan="1"/><td rowspan="1" colspan="1"/><td rowspan="1" colspan="1">6</td></tr><tr><td rowspan="1" colspan="1">
                    <italic><tp:taxon-name><tp:taxon-name-part taxon-name-part-type="genus" reg="Lucifuga">L.</tp:taxon-name-part> <tp:taxon-name-part taxon-name-part-type="species" reg="spelaeotes">spelaeotes</tp:taxon-name-part></tp:taxon-name></italic>
                  </td><td rowspan="1" colspan="1"/><td rowspan="1" colspan="1"/><td rowspan="1" colspan="1"/><td rowspan="1" colspan="1"/><td rowspan="1" colspan="1"/><td rowspan="1" colspan="1"/><td rowspan="1" colspan="1"/><td rowspan="1" colspan="1"/><td rowspan="1" colspan="1"/><td rowspan="1" colspan="1"/><td rowspan="1" colspan="1"/><td rowspan="1" colspan="1"/><td rowspan="1" colspan="1"/><td rowspan="1" colspan="1"/><td rowspan="1" colspan="1"/><td rowspan="1" colspan="1"/><td rowspan="1" colspan="1"/><td rowspan="1" colspan="1">1</td><td rowspan="1" colspan="1"/><td rowspan="1" colspan="1"/><td rowspan="1" colspan="1">1</td><td rowspan="1" colspan="1"/><td rowspan="1" colspan="1">2</td><td rowspan="1" colspan="1">2</td><td rowspan="1" colspan="1">1</td><td rowspan="1" colspan="1">6</td><td rowspan="1" colspan="1">2</td><td rowspan="1" colspan="1">3</td><td rowspan="1" colspan="1">2</td><td rowspan="1" colspan="1">5</td><td rowspan="1" colspan="1">2</td><td rowspan="1" colspan="1">6</td><td rowspan="1" colspan="1">1</td><td rowspan="1" colspan="1">2</td><td rowspan="1" colspan="1">1</td><td rowspan="1" colspan="1">1</td><td rowspan="1" colspan="1">2</td><td rowspan="1" colspan="1">1</td><td rowspan="1" colspan="1">1</td><td rowspan="1" colspan="1">42</td></tr><tr><td rowspan="1" colspan="41">
                    <bold>Number of anal fin rays</bold>
                  </td></tr><tr><td rowspan="1" colspan="1"/><td rowspan="1" colspan="1">
                    <bold>5 3</bold>
                  </td><td rowspan="1" colspan="1">
                    <bold>5 4</bold>
                  </td><td rowspan="1" colspan="1">
                    <bold>5 5</bold>
                  </td><td rowspan="1" colspan="1">
                    <bold>5 6</bold>
                  </td><td rowspan="1" colspan="1">
                    <bold>5 7</bold>
                  </td><td rowspan="1" colspan="1">
                    <bold>5 8</bold>
                  </td><td rowspan="1" colspan="1">
                    <bold>6 0</bold>
                  </td><td rowspan="1" colspan="1">
                    <bold>6 1</bold>
                  </td><td rowspan="1" colspan="1">
                    <bold>6 2</bold>
                  </td><td rowspan="1" colspan="1">
                    <bold>6 3</bold>
                  </td><td rowspan="1" colspan="1">
                    <bold>6 4</bold>
                  </td><td rowspan="1" colspan="1">
                    <bold>6 5</bold>
                  </td><td rowspan="1" colspan="1">
                    <bold>6 6</bold>
                  </td><td rowspan="1" colspan="1">
                    <bold>6 7</bold>
                  </td><td rowspan="1" colspan="1">
                    <bold>6 8</bold>
                  </td><td rowspan="1" colspan="1">
                    <bold>6 9</bold>
                  </td><td rowspan="1" colspan="1">
                    <bold>7 0</bold>
                  </td><td rowspan="1" colspan="1">
                    <bold>7 1</bold>
                  </td><td rowspan="1" colspan="1">
                    <bold>7 2</bold>
                  </td><td rowspan="1" colspan="1">
                    <bold>7 3</bold>
                  </td><td rowspan="1" colspan="1">
                    <bold>7 4</bold>
                  </td><td rowspan="1" colspan="1">
                    <bold>7 5</bold>
                  </td><td rowspan="1" colspan="1">
                    <bold>7 6</bold>
                  </td><td rowspan="1" colspan="1">
                    <bold>7 7</bold>
                  </td><td rowspan="1" colspan="1">
                    <bold>7 8</bold>
                  </td><td rowspan="1" colspan="1">
                    <bold>7 9</bold>
                  </td><td rowspan="1" colspan="1">
                    <bold>8 0</bold>
                  </td><td rowspan="1" colspan="1">
                    <bold>8 1</bold>
                  </td><td rowspan="1" colspan="1">
                    <bold>8 2</bold>
                  </td><td rowspan="1" colspan="2">
                    <bold>N</bold>
                  </td><td rowspan="7" colspan="9"/></tr><tr><td rowspan="1" colspan="1">
                    <italic><tp:taxon-name><tp:taxon-name-part taxon-name-part-type="genus" reg="Lucifuga">L.</tp:taxon-name-part> <tp:taxon-name-part taxon-name-part-type="species" reg="dentata">dentata</tp:taxon-name-part></tp:taxon-name></italic>
                  </td><td rowspan="1" colspan="1"/><td rowspan="1" colspan="1"/><td rowspan="1" colspan="1"/><td rowspan="1" colspan="1"/><td rowspan="1" colspan="1"/><td rowspan="1" colspan="1"/><td rowspan="1" colspan="1"/><td rowspan="1" colspan="1"/><td rowspan="1" colspan="1"/><td rowspan="1" colspan="1"/><td rowspan="1" colspan="1"/><td rowspan="1" colspan="1"/><td rowspan="1" colspan="1">4</td><td rowspan="1" colspan="1">3</td><td rowspan="1" colspan="1">3</td><td rowspan="1" colspan="1">4</td><td rowspan="1" colspan="1">5</td><td rowspan="1" colspan="1">6</td><td rowspan="1" colspan="1">6</td><td rowspan="1" colspan="1">7</td><td rowspan="1" colspan="1">4</td><td rowspan="1" colspan="1">4</td><td rowspan="1" colspan="1">4</td><td rowspan="1" colspan="1">3</td><td rowspan="1" colspan="1">3</td><td rowspan="1" colspan="1">2</td><td rowspan="1" colspan="1">3</td><td rowspan="1" colspan="1"/><td rowspan="1" colspan="1"/><td rowspan="1" colspan="2">61</td></tr><tr><td rowspan="1" colspan="1"><italic><tp:taxon-name><tp:taxon-name-part taxon-name-part-type="genus" reg="Lucifuga">L.</tp:taxon-name-part> <tp:taxon-name-part taxon-name-part-type="species" reg="gibarensis">gibarensis</tp:taxon-name-part></tp:taxon-name></italic> sp. nov.</td><td rowspan="1" colspan="1"/><td rowspan="1" colspan="1"/><td rowspan="1" colspan="1"/><td rowspan="1" colspan="1"/><td rowspan="1" colspan="1"/><td rowspan="1" colspan="1">1</td><td rowspan="1" colspan="1"/><td rowspan="1" colspan="1"/><td rowspan="1" colspan="1"/><td rowspan="1" colspan="1"/><td rowspan="1" colspan="1"/><td rowspan="1" colspan="1">1</td><td rowspan="1" colspan="1"/><td rowspan="1" colspan="1">1</td><td rowspan="1" colspan="1"/><td rowspan="1" colspan="1"/><td rowspan="1" colspan="1"/><td rowspan="1" colspan="1"/><td rowspan="1" colspan="1">1</td><td rowspan="1" colspan="1"/><td rowspan="1" colspan="1"/><td rowspan="1" colspan="1"/><td rowspan="1" colspan="1"/><td rowspan="1" colspan="1"/><td rowspan="1" colspan="1"/><td rowspan="1" colspan="1"/><td rowspan="1" colspan="1"/><td rowspan="1" colspan="1"/><td rowspan="1" colspan="1"/><td rowspan="1" colspan="2">4</td></tr><tr><td rowspan="1" colspan="1">
                    <italic><tp:taxon-name><tp:taxon-name-part taxon-name-part-type="genus" reg="Lucifuga">L.</tp:taxon-name-part> <tp:taxon-name-part taxon-name-part-type="species" reg="simile">simile</tp:taxon-name-part></tp:taxon-name></italic>
                  </td><td rowspan="1" colspan="1"/><td rowspan="1" colspan="1">2</td><td rowspan="1" colspan="1">2</td><td rowspan="1" colspan="1">3</td><td rowspan="1" colspan="1">3</td><td rowspan="1" colspan="1">3</td><td rowspan="1" colspan="1">1</td><td rowspan="1" colspan="1">1</td><td rowspan="1" colspan="1"/><td rowspan="1" colspan="1">1</td><td rowspan="1" colspan="1">1</td><td rowspan="1" colspan="1"/><td rowspan="1" colspan="1"/><td rowspan="1" colspan="1"/><td rowspan="1" colspan="1"/><td rowspan="1" colspan="1"/><td rowspan="1" colspan="1">1</td><td rowspan="1" colspan="1"/><td rowspan="1" colspan="1"/><td rowspan="1" colspan="1"/><td rowspan="1" colspan="1"/><td rowspan="1" colspan="1"/><td rowspan="1" colspan="1"/><td rowspan="1" colspan="1"/><td rowspan="1" colspan="1"/><td rowspan="1" colspan="1"/><td rowspan="1" colspan="1"/><td rowspan="1" colspan="1"/><td rowspan="1" colspan="1"/><td rowspan="1" colspan="2">18</td></tr><tr><td rowspan="1" colspan="1">
                    <italic><tp:taxon-name><tp:taxon-name-part taxon-name-part-type="genus" reg="Lucifuga">L.</tp:taxon-name-part> <tp:taxon-name-part taxon-name-part-type="species" reg="subterranea">subterranea</tp:taxon-name-part></tp:taxon-name></italic>
                  </td><td rowspan="1" colspan="1">1</td><td rowspan="1" colspan="1"/><td rowspan="1" colspan="1"/><td rowspan="1" colspan="1"/><td rowspan="1" colspan="1"/><td rowspan="1" colspan="1"/><td rowspan="1" colspan="1">2</td><td rowspan="1" colspan="1">6</td><td rowspan="1" colspan="1"/><td rowspan="1" colspan="1">7</td><td rowspan="1" colspan="1">8</td><td rowspan="1" colspan="1">4</td><td rowspan="1" colspan="1">6</td><td rowspan="1" colspan="1">3</td><td rowspan="1" colspan="1">3</td><td rowspan="1" colspan="1"/><td rowspan="1" colspan="1">1</td><td rowspan="1" colspan="1"/><td rowspan="1" colspan="1"/><td rowspan="1" colspan="1"/><td rowspan="1" colspan="1"/><td rowspan="1" colspan="1"/><td rowspan="1" colspan="1"/><td rowspan="1" colspan="1"/><td rowspan="1" colspan="1"/><td rowspan="1" colspan="1"/><td rowspan="1" colspan="1"/><td rowspan="1" colspan="1"/><td rowspan="1" colspan="1"/><td rowspan="1" colspan="2">41</td></tr><tr><td rowspan="1" colspan="1">
                    <italic><tp:taxon-name><tp:taxon-name-part taxon-name-part-type="genus" reg="Lucifuga">L.</tp:taxon-name-part> <tp:taxon-name-part taxon-name-part-type="species" reg="lucayana">lucayana</tp:taxon-name-part></tp:taxon-name></italic>
                  </td><td rowspan="1" colspan="1"/><td rowspan="1" colspan="1"/><td rowspan="1" colspan="1"/><td rowspan="1" colspan="1"/><td rowspan="1" colspan="1"/><td rowspan="1" colspan="1"/><td rowspan="1" colspan="1"/><td rowspan="1" colspan="1"/><td rowspan="1" colspan="1"/><td rowspan="1" colspan="1">1</td><td rowspan="1" colspan="1"/><td rowspan="1" colspan="1"/><td rowspan="1" colspan="1">2</td><td rowspan="1" colspan="1">1</td><td rowspan="1" colspan="1"/><td rowspan="1" colspan="1">1</td><td rowspan="1" colspan="1"/><td rowspan="1" colspan="1"/><td rowspan="1" colspan="1"/><td rowspan="1" colspan="1"/><td rowspan="1" colspan="1"/><td rowspan="1" colspan="1"/><td rowspan="1" colspan="1"/><td rowspan="1" colspan="1"/><td rowspan="1" colspan="1"/><td rowspan="1" colspan="1"/><td rowspan="1" colspan="1"/><td rowspan="1" colspan="1"/><td rowspan="1" colspan="1"/><td rowspan="1" colspan="2">5</td></tr><tr><td rowspan="1" colspan="1">
                    <italic><tp:taxon-name><tp:taxon-name-part taxon-name-part-type="genus" reg="Lucifuga">L.</tp:taxon-name-part> <tp:taxon-name-part taxon-name-part-type="species" reg="spelaeotes">spelaeotes</tp:taxon-name-part></tp:taxon-name></italic>
                  </td><td rowspan="1" colspan="1"/><td rowspan="1" colspan="1"/><td rowspan="1" colspan="1"/><td rowspan="1" colspan="1"/><td rowspan="1" colspan="1"/><td rowspan="1" colspan="1"/><td rowspan="1" colspan="1"/><td rowspan="1" colspan="1"/><td rowspan="1" colspan="1"/><td rowspan="1" colspan="1"/><td rowspan="1" colspan="1"/><td rowspan="1" colspan="1"/><td rowspan="1" colspan="1">1</td><td rowspan="1" colspan="1">1</td><td rowspan="1" colspan="1">1</td><td rowspan="1" colspan="1">1</td><td rowspan="1" colspan="1">2</td><td rowspan="1" colspan="1">7</td><td rowspan="1" colspan="1">6</td><td rowspan="1" colspan="1">4</td><td rowspan="1" colspan="1">4</td><td rowspan="1" colspan="1">2</td><td rowspan="1" colspan="1">2</td><td rowspan="1" colspan="1">2</td><td rowspan="1" colspan="1">2</td><td rowspan="1" colspan="1">4</td><td rowspan="1" colspan="1">1</td><td rowspan="1" colspan="1">1</td><td rowspan="1" colspan="1">1</td><td rowspan="1" colspan="2">42</td></tr><tr><td rowspan="1" colspan="41">
                    <bold>Number of pectoral fin rays</bold>
                  </td></tr><tr><td rowspan="1" colspan="1"/><td rowspan="1" colspan="1">
                    <bold>1 0</bold>
                  </td><td rowspan="1" colspan="1">
                    <bold>1 1</bold>
                  </td><td rowspan="1" colspan="1">
                    <bold>1 2</bold>
                  </td><td rowspan="1" colspan="1"/><td rowspan="1" colspan="1">
                    <bold>1 3</bold>
                  </td><td rowspan="1" colspan="1"/><td rowspan="1" colspan="1">
                    <bold>1 4</bold>
                  </td><td rowspan="1" colspan="1">
                    <bold>1 5</bold>
                  </td><td rowspan="1" colspan="1"/><td rowspan="1" colspan="1">
                    <bold>1 6</bold>
                  </td><td rowspan="1" colspan="1"/><td rowspan="1" colspan="1">
                    <bold>1 7</bold>
                  </td><td rowspan="1" colspan="1"/><td rowspan="1" colspan="1">
                    <bold>1 8</bold>
                  </td><td rowspan="1" colspan="1"/><td rowspan="1" colspan="1">
                    <bold>1 9</bold>
                  </td><td rowspan="1" colspan="1"/><td rowspan="1" colspan="1">
                    <bold>2 0</bold>
                  </td><td rowspan="1" colspan="2">
                    <bold>N</bold>
                  </td><td rowspan="7" colspan="20"/></tr><tr><td rowspan="1" colspan="1">
                    <italic><tp:taxon-name><tp:taxon-name-part taxon-name-part-type="genus" reg="Lucifuga">L.</tp:taxon-name-part> <tp:taxon-name-part taxon-name-part-type="species" reg="dentata">dentata</tp:taxon-name-part></tp:taxon-name></italic>
                  </td><td rowspan="1" colspan="1"/><td rowspan="1" colspan="1"/><td rowspan="1" colspan="1"/><td rowspan="1" colspan="1"/><td rowspan="1" colspan="1"/><td rowspan="1" colspan="1"/><td rowspan="1" colspan="1"/><td rowspan="1" colspan="2">22</td><td rowspan="1" colspan="2">48</td><td rowspan="1" colspan="2">24</td><td rowspan="1" colspan="1"/><td rowspan="1" colspan="1"/><td rowspan="1" colspan="1"/><td rowspan="1" colspan="1"/><td rowspan="1" colspan="1"/><td rowspan="1" colspan="2">94</td></tr><tr><td rowspan="1" colspan="1"><italic><tp:taxon-name><tp:taxon-name-part taxon-name-part-type="genus" reg="Lucifuga">L.</tp:taxon-name-part> <tp:taxon-name-part taxon-name-part-type="species" reg="gibarensis">gibarensis</tp:taxon-name-part></tp:taxon-name></italic> sp. nov.</td><td rowspan="1" colspan="1"/><td rowspan="1" colspan="1"/><td rowspan="1" colspan="1"/><td rowspan="1" colspan="1"/><td rowspan="1" colspan="1"/><td rowspan="1" colspan="1"/><td rowspan="1" colspan="1"/><td rowspan="1" colspan="1">1</td><td rowspan="1" colspan="1"/><td rowspan="1" colspan="1">1</td><td rowspan="1" colspan="1"/><td rowspan="1" colspan="1">1</td><td rowspan="1" colspan="1"/><td rowspan="1" colspan="1"/><td rowspan="1" colspan="1"/><td rowspan="1" colspan="1"/><td rowspan="1" colspan="1"/><td rowspan="1" colspan="1"/><td rowspan="1" colspan="2">3</td></tr><tr><td rowspan="1" colspan="1">
                    <italic><tp:taxon-name><tp:taxon-name-part taxon-name-part-type="genus" reg="Lucifuga">L.</tp:taxon-name-part> <tp:taxon-name-part taxon-name-part-type="species" reg="simile">simile</tp:taxon-name-part></tp:taxon-name></italic>
                  </td><td rowspan="1" colspan="1"/><td rowspan="1" colspan="1"/><td rowspan="1" colspan="1"/><td rowspan="1" colspan="1"/><td rowspan="1" colspan="1">5</td><td rowspan="1" colspan="1"/><td rowspan="1" colspan="1">8</td><td rowspan="1" colspan="1">4</td><td rowspan="1" colspan="1"/><td rowspan="1" colspan="1">3</td><td rowspan="1" colspan="1"/><td rowspan="1" colspan="1">1</td><td rowspan="1" colspan="1"/><td rowspan="1" colspan="1"/><td rowspan="1" colspan="1"/><td rowspan="1" colspan="1"/><td rowspan="1" colspan="1"/><td rowspan="1" colspan="1"/><td rowspan="1" colspan="2">21</td></tr><tr><td rowspan="1" colspan="1">
                    <italic><tp:taxon-name><tp:taxon-name-part taxon-name-part-type="genus" reg="Lucifuga">L.</tp:taxon-name-part> <tp:taxon-name-part taxon-name-part-type="species" reg="subterranea">subterranea</tp:taxon-name-part></tp:taxon-name></italic>
                  </td><td rowspan="1" colspan="1">3</td><td rowspan="1" colspan="1">7</td><td rowspan="1" colspan="2">25</td><td rowspan="1" colspan="2">10</td><td rowspan="1" colspan="1"/><td rowspan="1" colspan="1"/><td rowspan="1" colspan="1"/><td rowspan="1" colspan="1"/><td rowspan="1" colspan="1"/><td rowspan="1" colspan="1"/><td rowspan="1" colspan="1"/><td rowspan="1" colspan="1"/><td rowspan="1" colspan="1"/><td rowspan="1" colspan="1"/><td rowspan="1" colspan="1"/><td rowspan="1" colspan="1"/><td rowspan="1" colspan="2">45</td></tr><tr><td rowspan="1" colspan="1">
                    <italic><tp:taxon-name><tp:taxon-name-part taxon-name-part-type="genus" reg="Lucifuga">L.</tp:taxon-name-part> <tp:taxon-name-part taxon-name-part-type="species" reg="lucayana">lucayana</tp:taxon-name-part></tp:taxon-name></italic>
                  </td><td rowspan="1" colspan="1"/><td rowspan="1" colspan="1"/><td rowspan="1" colspan="1"/><td rowspan="1" colspan="1"/><td rowspan="1" colspan="1"/><td rowspan="1" colspan="1"/><td rowspan="1" colspan="1"/><td rowspan="1" colspan="1"/><td rowspan="1" colspan="1"/><td rowspan="1" colspan="1"/><td rowspan="1" colspan="1"/><td rowspan="1" colspan="1">5</td><td rowspan="1" colspan="1"/><td rowspan="1" colspan="1">1</td><td rowspan="1" colspan="1"/><td rowspan="1" colspan="1"/><td rowspan="1" colspan="1"/><td rowspan="1" colspan="1"/><td rowspan="1" colspan="2">6</td></tr><tr><td rowspan="1" colspan="1">
                    <italic><tp:taxon-name><tp:taxon-name-part taxon-name-part-type="genus" reg="Lucifuga">L.</tp:taxon-name-part> <tp:taxon-name-part taxon-name-part-type="species" reg="spelaeotes">spelaeotes</tp:taxon-name-part></tp:taxon-name></italic>
                  </td><td rowspan="1" colspan="1"/><td rowspan="1" colspan="1"/><td rowspan="1" colspan="1"/><td rowspan="1" colspan="1"/><td rowspan="1" colspan="1"/><td rowspan="1" colspan="1"/><td rowspan="1" colspan="1"/><td rowspan="1" colspan="1"/><td rowspan="1" colspan="1"/><td rowspan="1" colspan="1"/><td rowspan="1" colspan="1"/><td rowspan="1" colspan="1">2</td><td rowspan="1" colspan="1"/><td rowspan="1" colspan="2">18</td><td rowspan="1" colspan="2">20</td><td rowspan="1" colspan="1">2</td><td rowspan="1" colspan="2">42</td></tr><tr><td rowspan="1" colspan="41">
                    <bold>Number of posterior lateral line neuromasts</bold>
                  </td></tr><tr><td rowspan="1" colspan="1"/><td rowspan="1" colspan="1">
                    <bold>2 0</bold>
                  </td><td rowspan="1" colspan="1">
                    <bold>2 2</bold>
                  </td><td rowspan="1" colspan="1">
                    <bold>2 3</bold>
                  </td><td rowspan="1" colspan="1">
                    <bold>2 4</bold>
                  </td><td rowspan="1" colspan="1">
                    <bold>2 5</bold>
                  </td><td rowspan="1" colspan="1">
                    <bold>2 6</bold>
                  </td><td rowspan="1" colspan="1">
                    <bold>2 7</bold>
                  </td><td rowspan="1" colspan="1">
                    <bold>2 8</bold>
                  </td><td rowspan="1" colspan="1">
                    <bold>2 9</bold>
                  </td><td rowspan="1" colspan="1">
                    <bold>3 0</bold>
                  </td><td rowspan="1" colspan="1">
                    <bold>3 1</bold>
                  </td><td rowspan="1" colspan="1">
                    <bold>3 2</bold>
                  </td><td rowspan="1" colspan="1">
                    <bold>3 3</bold>
                  </td><td rowspan="1" colspan="1">
                    <bold>3 4</bold>
                  </td><td rowspan="1" colspan="1">
                    <bold>3 5</bold>
                  </td><td rowspan="1" colspan="1">
                    <bold>3 6</bold>
                  </td><td rowspan="1" colspan="1">
                    <bold>3 7</bold>
                  </td><td rowspan="1" colspan="1">
                    <bold>3 8</bold>
                  </td><td rowspan="1" colspan="1">
                    <bold>3 9</bold>
                  </td><td rowspan="1" colspan="1">
                    <bold>4 0</bold>
                  </td><td rowspan="1" colspan="1">
                    <bold>4 1</bold>
                  </td><td rowspan="1" colspan="1">
                    <bold>4 2</bold>
                  </td><td rowspan="1" colspan="1">
                    <bold>4 3</bold>
                  </td><td rowspan="1" colspan="1">
                    <bold>4 4</bold>
                  </td><td rowspan="1" colspan="1">
                    <bold>4 5</bold>
                  </td><td rowspan="1" colspan="1">
                    <bold>4 6</bold>
                  </td><td rowspan="1" colspan="1">
                    <bold>4 7</bold>
                  </td><td rowspan="1" colspan="2">
                    <bold>N</bold>
                  </td><td rowspan="1" colspan="1"/><td rowspan="1" colspan="1"/><td rowspan="1" colspan="1"/><td rowspan="1" colspan="1"/><td rowspan="1" colspan="1"/><td rowspan="1" colspan="1"/><td rowspan="1" colspan="1"/><td rowspan="1" colspan="1"/><td rowspan="1" colspan="1"/><td rowspan="1" colspan="1"/><td rowspan="1" colspan="1"/></tr><tr><td rowspan="1" colspan="1">
                    <italic><tp:taxon-name><tp:taxon-name-part taxon-name-part-type="genus" reg="Lucifuga">L.</tp:taxon-name-part> <tp:taxon-name-part taxon-name-part-type="species" reg="dentata">dentata</tp:taxon-name-part></tp:taxon-name></italic>
                  </td><td rowspan="1" colspan="1"/><td rowspan="1" colspan="1">1</td><td rowspan="1" colspan="1">1</td><td rowspan="1" colspan="1">1</td><td rowspan="1" colspan="1">3</td><td rowspan="1" colspan="1">5</td><td rowspan="1" colspan="1">7</td><td rowspan="1" colspan="1">1</td><td rowspan="1" colspan="1">4</td><td rowspan="1" colspan="1">3</td><td rowspan="1" colspan="1"/><td rowspan="1" colspan="1"/><td rowspan="1" colspan="1">1</td><td rowspan="1" colspan="1"/><td rowspan="1" colspan="1"/><td rowspan="1" colspan="1"/><td rowspan="1" colspan="1"/><td rowspan="1" colspan="1"/><td rowspan="1" colspan="1"/><td rowspan="1" colspan="1"/><td rowspan="1" colspan="1"/><td rowspan="1" colspan="1"/><td rowspan="1" colspan="1"/><td rowspan="1" colspan="1"/><td rowspan="1" colspan="1"/><td rowspan="1" colspan="1"/><td rowspan="1" colspan="1"/><td rowspan="1" colspan="2">27</td><td rowspan="6" colspan="11"/></tr><tr><td rowspan="1" colspan="1"><italic><tp:taxon-name><tp:taxon-name-part taxon-name-part-type="genus" reg="Lucifuga">L.</tp:taxon-name-part> <tp:taxon-name-part taxon-name-part-type="species" reg="gibarensis">gibarensis</tp:taxon-name-part></tp:taxon-name></italic> sp. nov.</td><td rowspan="1" colspan="1"/><td rowspan="1" colspan="1"/><td rowspan="1" colspan="1"/><td rowspan="1" colspan="1"/><td rowspan="1" colspan="1"/><td rowspan="1" colspan="1"/><td rowspan="1" colspan="1"/><td rowspan="1" colspan="1"/><td rowspan="1" colspan="1"/><td rowspan="1" colspan="1">2</td><td rowspan="1" colspan="1"/><td rowspan="1" colspan="1"/><td rowspan="1" colspan="1">1</td><td rowspan="1" colspan="1"/><td rowspan="1" colspan="1"/><td rowspan="1" colspan="1"/><td rowspan="1" colspan="1"/><td rowspan="1" colspan="1"/><td rowspan="1" colspan="1"/><td rowspan="1" colspan="1"/><td rowspan="1" colspan="1"/><td rowspan="1" colspan="1"/><td rowspan="1" colspan="1"/><td rowspan="1" colspan="1"/><td rowspan="1" colspan="1"/><td rowspan="1" colspan="1"/><td rowspan="1" colspan="1"/><td rowspan="1" colspan="2">3</td></tr><tr><td rowspan="1" colspan="1">
                    <italic><tp:taxon-name><tp:taxon-name-part taxon-name-part-type="genus" reg="Lucifuga">L.</tp:taxon-name-part> <tp:taxon-name-part taxon-name-part-type="species" reg="simile">simile</tp:taxon-name-part></tp:taxon-name></italic>
                  </td><td rowspan="1" colspan="1"/><td rowspan="1" colspan="1"/><td rowspan="1" colspan="1"/><td rowspan="1" colspan="1">2</td><td rowspan="1" colspan="1"/><td rowspan="1" colspan="1">2</td><td rowspan="1" colspan="1">2</td><td rowspan="1" colspan="1"/><td rowspan="1" colspan="1"/><td rowspan="1" colspan="1"/><td rowspan="1" colspan="1"/><td rowspan="1" colspan="1"/><td rowspan="1" colspan="1"/><td rowspan="1" colspan="1"/><td rowspan="1" colspan="1"/><td rowspan="1" colspan="1"/><td rowspan="1" colspan="1"/><td rowspan="1" colspan="1"/><td rowspan="1" colspan="1"/><td rowspan="1" colspan="1"/><td rowspan="1" colspan="1"/><td rowspan="1" colspan="1"/><td rowspan="1" colspan="1"/><td rowspan="1" colspan="1"/><td rowspan="1" colspan="1"/><td rowspan="1" colspan="1"/><td rowspan="1" colspan="1"/><td rowspan="1" colspan="2">6</td></tr><tr><td rowspan="1" colspan="1">
                    <italic><tp:taxon-name><tp:taxon-name-part taxon-name-part-type="genus" reg="Lucifuga">L.</tp:taxon-name-part> <tp:taxon-name-part taxon-name-part-type="species" reg="subterranea">subterranea</tp:taxon-name-part></tp:taxon-name></italic>
                  </td><td rowspan="1" colspan="1"/><td rowspan="1" colspan="1"/><td rowspan="1" colspan="1"/><td rowspan="1" colspan="1"/><td rowspan="1" colspan="1"/><td rowspan="1" colspan="1"/><td rowspan="1" colspan="1">1</td><td rowspan="1" colspan="1">7</td><td rowspan="1" colspan="1">4</td><td rowspan="1" colspan="1">8</td><td rowspan="1" colspan="1">2</td><td rowspan="1" colspan="1">4</td><td rowspan="1" colspan="1">3</td><td rowspan="1" colspan="1"/><td rowspan="1" colspan="1"/><td rowspan="1" colspan="1"/><td rowspan="1" colspan="1"/><td rowspan="1" colspan="1"/><td rowspan="1" colspan="1"/><td rowspan="1" colspan="1"/><td rowspan="1" colspan="1"/><td rowspan="1" colspan="1"/><td rowspan="1" colspan="1"/><td rowspan="1" colspan="1"/><td rowspan="1" colspan="1"/><td rowspan="1" colspan="1"/><td rowspan="1" colspan="1"/><td rowspan="1" colspan="2">29</td></tr><tr><td rowspan="1" colspan="1">
                    <italic><tp:taxon-name><tp:taxon-name-part taxon-name-part-type="genus" reg="Lucifuga">L.</tp:taxon-name-part> <tp:taxon-name-part taxon-name-part-type="species" reg="lucayana">lucayana</tp:taxon-name-part></tp:taxon-name></italic>
                  </td><td rowspan="1" colspan="1"/><td rowspan="1" colspan="1"/><td rowspan="1" colspan="1"/><td rowspan="1" colspan="1"/><td rowspan="1" colspan="1"/><td rowspan="1" colspan="1"/><td rowspan="1" colspan="1"/><td rowspan="1" colspan="1"/><td rowspan="1" colspan="1"/><td rowspan="1" colspan="1"/><td rowspan="1" colspan="1"/><td rowspan="1" colspan="1"/><td rowspan="1" colspan="1"/><td rowspan="1" colspan="1">1</td><td rowspan="1" colspan="1">1</td><td rowspan="1" colspan="1"/><td rowspan="1" colspan="1"/><td rowspan="1" colspan="1"/><td rowspan="1" colspan="1"/><td rowspan="1" colspan="1"/><td rowspan="1" colspan="1"/><td rowspan="1" colspan="1"/><td rowspan="1" colspan="1"/><td rowspan="1" colspan="1"/><td rowspan="1" colspan="1"/><td rowspan="1" colspan="1"/><td rowspan="1" colspan="1"/><td rowspan="1" colspan="2">2</td></tr><tr><td rowspan="1" colspan="1">
                    <italic><tp:taxon-name><tp:taxon-name-part taxon-name-part-type="genus" reg="Lucifuga">L.</tp:taxon-name-part> <tp:taxon-name-part taxon-name-part-type="species" reg="spelaeotes">spelaeotes</tp:taxon-name-part></tp:taxon-name></italic>
                  </td><td rowspan="1" colspan="1"/><td rowspan="1" colspan="1"/><td rowspan="1" colspan="1"/><td rowspan="1" colspan="1"/><td rowspan="1" colspan="1"/><td rowspan="1" colspan="1"/><td rowspan="1" colspan="1"/><td rowspan="1" colspan="1"/><td rowspan="1" colspan="1"/><td rowspan="1" colspan="1">1</td><td rowspan="1" colspan="1"/><td rowspan="1" colspan="1"/><td rowspan="1" colspan="1"/><td rowspan="1" colspan="1"/><td rowspan="1" colspan="1">2</td><td rowspan="1" colspan="1">1</td><td rowspan="1" colspan="1">1</td><td rowspan="1" colspan="1">2</td><td rowspan="1" colspan="1">5</td><td rowspan="1" colspan="1">6</td><td rowspan="1" colspan="1">1</td><td rowspan="1" colspan="1">2</td><td rowspan="1" colspan="1"/><td rowspan="1" colspan="1"/><td rowspan="1" colspan="1"/><td rowspan="1" colspan="1">1</td><td rowspan="1" colspan="1">1</td><td rowspan="1" colspan="2">23</td></tr><tr><td rowspan="1" colspan="41">
                    <bold>Number of rakers on anterior gill arch</bold>
                  </td></tr><tr><td rowspan="1" colspan="1"/><td rowspan="1" colspan="1">
                    <bold>1 2</bold>
                  </td><td rowspan="1" colspan="1">
                    <bold>1 3</bold>
                  </td><td rowspan="1" colspan="1">
                    <bold>1 4</bold>
                  </td><td rowspan="1" colspan="1"/><td rowspan="1" colspan="1">
                    <bold>1 5</bold>
                  </td><td rowspan="1" colspan="1">
                    <bold>1 6</bold>
                  </td><td rowspan="1" colspan="1">
                    <bold>1 7</bold>
                  </td><td rowspan="1" colspan="1">
                    <bold>1 8</bold>
                  </td><td rowspan="1" colspan="1"/><td rowspan="1" colspan="1">
                    <bold>1 9</bold>
                  </td><td rowspan="1" colspan="1"/><td rowspan="1" colspan="1">
                    <bold>2 0</bold>
                  </td><td rowspan="1" colspan="1">
                    <bold>2 1</bold>
                  </td><td rowspan="1" colspan="1">
                    <bold>2 2</bold>
                  </td><td rowspan="1" colspan="1">
                    <bold>2 3</bold>
                  </td><td rowspan="1" colspan="2">
                    <bold>N</bold>
                  </td><td rowspan="7" colspan="23"/></tr><tr><td rowspan="1" colspan="1">
                    <italic><tp:taxon-name><tp:taxon-name-part taxon-name-part-type="genus" reg="Lucifuga">L.</tp:taxon-name-part> <tp:taxon-name-part taxon-name-part-type="species" reg="dentata">dentata</tp:taxon-name-part></tp:taxon-name></italic>
                  </td><td rowspan="1" colspan="1"/><td rowspan="1" colspan="1"/><td rowspan="1" colspan="1"/><td rowspan="1" colspan="1"/><td rowspan="1" colspan="1">2</td><td rowspan="1" colspan="1">3</td><td rowspan="1" colspan="1">6</td><td rowspan="1" colspan="2">11</td><td rowspan="1" colspan="2">10</td><td rowspan="1" colspan="1">7</td><td rowspan="1" colspan="1">2</td><td rowspan="1" colspan="1">1</td><td rowspan="1" colspan="1"/><td rowspan="1" colspan="2">42</td></tr><tr><td rowspan="1" colspan="1"><italic><tp:taxon-name><tp:taxon-name-part taxon-name-part-type="genus" reg="Lucifuga">L.</tp:taxon-name-part> <tp:taxon-name-part taxon-name-part-type="species" reg="gibarensis">gibarensis</tp:taxon-name-part></tp:taxon-name></italic> sp. nov.</td><td rowspan="1" colspan="1"/><td rowspan="1" colspan="1"/><td rowspan="1" colspan="1"/><td rowspan="1" colspan="1"/><td rowspan="1" colspan="1"/><td rowspan="1" colspan="1"/><td rowspan="1" colspan="1">1</td><td rowspan="1" colspan="1">1</td><td rowspan="1" colspan="1"/><td rowspan="1" colspan="1">1</td><td rowspan="1" colspan="1"/><td rowspan="1" colspan="1"/><td rowspan="1" colspan="1"/><td rowspan="1" colspan="1"/><td rowspan="1" colspan="1"/><td rowspan="1" colspan="2">3</td></tr><tr><td rowspan="1" colspan="1">
                    <italic><tp:taxon-name><tp:taxon-name-part taxon-name-part-type="genus" reg="Lucifuga">L.</tp:taxon-name-part> <tp:taxon-name-part taxon-name-part-type="species" reg="simile">simile</tp:taxon-name-part></tp:taxon-name></italic>
                  </td><td rowspan="1" colspan="1"/><td rowspan="1" colspan="1"/><td rowspan="1" colspan="1"/><td rowspan="1" colspan="1"/><td rowspan="1" colspan="1">1</td><td rowspan="1" colspan="1">1</td><td rowspan="1" colspan="1">3</td><td rowspan="1" colspan="1">2</td><td rowspan="1" colspan="1"/><td rowspan="1" colspan="1">2</td><td rowspan="1" colspan="1"/><td rowspan="1" colspan="1">1</td><td rowspan="1" colspan="1"/><td rowspan="1" colspan="1"/><td rowspan="1" colspan="1"/><td rowspan="1" colspan="2">10</td></tr><tr><td rowspan="1" colspan="1">
                    <italic><tp:taxon-name><tp:taxon-name-part taxon-name-part-type="genus" reg="Lucifuga">L.</tp:taxon-name-part> <tp:taxon-name-part taxon-name-part-type="species" reg="subterranea">subterranea</tp:taxon-name-part></tp:taxon-name></italic>
                  </td><td rowspan="1" colspan="1">3</td><td rowspan="1" colspan="1">9</td><td rowspan="1" colspan="2">10</td><td rowspan="1" colspan="1">9</td><td rowspan="1" colspan="1">2</td><td rowspan="1" colspan="1">1</td><td rowspan="1" colspan="1"/><td rowspan="1" colspan="1"/><td rowspan="1" colspan="1"/><td rowspan="1" colspan="1"/><td rowspan="1" colspan="1"/><td rowspan="1" colspan="1"/><td rowspan="1" colspan="1"/><td rowspan="1" colspan="1"/><td rowspan="1" colspan="2">36</td></tr><tr><td rowspan="1" colspan="1">
                    <italic><tp:taxon-name><tp:taxon-name-part taxon-name-part-type="genus" reg="Lucifuga">L.</tp:taxon-name-part> <tp:taxon-name-part taxon-name-part-type="species" reg="lucayana">lucayana</tp:taxon-name-part></tp:taxon-name></italic>
                  </td><td rowspan="1" colspan="1"/><td rowspan="1" colspan="1">1</td><td rowspan="1" colspan="1"/><td rowspan="1" colspan="1"/><td rowspan="1" colspan="1"/><td rowspan="1" colspan="1">1</td><td rowspan="1" colspan="1">1</td><td rowspan="1" colspan="1"/><td rowspan="1" colspan="1"/><td rowspan="1" colspan="1"/><td rowspan="1" colspan="1"/><td rowspan="1" colspan="1"/><td rowspan="1" colspan="1"/><td rowspan="1" colspan="1"/><td rowspan="1" colspan="1"/><td rowspan="1" colspan="2">3</td></tr><tr><td rowspan="1" colspan="1">
                    <italic><tp:taxon-name><tp:taxon-name-part taxon-name-part-type="genus" reg="Lucifuga">L.</tp:taxon-name-part> <tp:taxon-name-part taxon-name-part-type="species" reg="spelaeotes">spelaeotes</tp:taxon-name-part></tp:taxon-name></italic>
                  </td><td rowspan="1" colspan="1"/><td rowspan="1" colspan="1"/><td rowspan="1" colspan="1"/><td rowspan="1" colspan="1"/><td rowspan="1" colspan="1">3</td><td rowspan="1" colspan="1">3</td><td rowspan="1" colspan="1">6</td><td rowspan="1" colspan="1">3</td><td rowspan="1" colspan="1"/><td rowspan="1" colspan="1">9</td><td rowspan="1" colspan="1"/><td rowspan="1" colspan="1">5</td><td rowspan="1" colspan="1">8</td><td rowspan="1" colspan="1">1</td><td rowspan="1" colspan="1">1</td><td rowspan="1" colspan="2">39</td></tr></tbody></table></table-wrap></tp:treatment-sec><tp:treatment-sec sec-type="etymology" id="SECID0E34BI"><title>Etymology.</title><p>The specific epithet refers to the village of Gibara, where the three caves inhabited by this species are located. We do not follow variety epithet used by <xref ref-type="bibr" rid="B6">Díaz-Pérez et al. (1987b)</xref>, since the <italic><tp:taxon-name><tp:taxon-name-part taxon-name-part-type="genus" reg="Lucifuga">L.</tp:taxon-name-part> <tp:taxon-name-part taxon-name-part-type="species" reg="gibarensis">gibarensis</tp:taxon-name-part></tp:taxon-name></italic> better describes the narrow distribution of the species near the village Gibara instead of the entire region Holguin.</p></tp:treatment-sec><tp:treatment-sec sec-type="Genetic distances" id="SECID0ER5BI"><title>Genetic distances.</title><p>Among Cuban species, <xref ref-type="bibr" rid="B12">García-Machado et al. (2011)</xref> have demonstrated that <italic><tp:taxon-name><tp:taxon-name-part taxon-name-part-type="genus" reg="Lucifuga">L.</tp:taxon-name-part> <tp:taxon-name-part taxon-name-part-type="species" reg="gibarensis">gibarensis</tp:taxon-name-part></tp:taxon-name></italic> [at that time as <tp:taxon-name><tp:taxon-name-part taxon-name-part-type="genus" reg="Lucifuga">L.</tp:taxon-name-part> <tp:taxon-name-part taxon-name-part-type="species" reg="dentata">dentata</tp:taxon-name-part> <tp:taxon-name-part taxon-name-part-type="infraspecific-rank">var.</tp:taxon-name-part> <tp:taxon-name-part taxon-name-part-type="variety" reg="holguinensis">holguinensis</tp:taxon-name-part></tp:taxon-name>] is not phylogenetically close to <italic><tp:taxon-name><tp:taxon-name-part taxon-name-part-type="genus" reg="Lucifuga">L.</tp:taxon-name-part> <tp:taxon-name-part taxon-name-part-type="species" reg="dentata">dentata</tp:taxon-name-part></tp:taxon-name></italic> by showing a large mitochondrial DNA divergence of 30.5% (16.5% with cytochrome <italic>b</italic> gene) as well as several diagnostic nucleotide variations at nuclear genes. In contrast, <italic><tp:taxon-name><tp:taxon-name-part taxon-name-part-type="genus" reg="Lucifuga">L.</tp:taxon-name-part> <tp:taxon-name-part taxon-name-part-type="species" reg="gibarensis">gibarensis</tp:taxon-name-part></tp:taxon-name></italic> is phylogenetically closely related to other two lineages of undescribed species of <italic><tp:taxon-name><tp:taxon-name-part taxon-name-part-type="genus" reg="Lucifuga">Lucifuga</tp:taxon-name-part></tp:taxon-name></italic> from Cuba (named <italic><tp:taxon-name><tp:taxon-name-part taxon-name-part-type="genus" reg="Lucifuga">Lucifuga</tp:taxon-name-part></tp:taxon-name></italic> sp. 3 and <italic><tp:taxon-name><tp:taxon-name-part taxon-name-part-type="genus" reg="Lucifuga">L.</tp:taxon-name-part></tp:taxon-name></italic> sp. 4) (<xref ref-type="bibr" rid="B12">García-Machado et al. 2011</xref>). However, genetic distance to both Bahamian species is not yet known.</p></tp:treatment-sec><tp:treatment-sec sec-type="comparisons" id="SECID0EIBCI"><title>Comparisons.</title><p>Based on external appearance, <italic><tp:taxon-name><tp:taxon-name-part taxon-name-part-type="genus" reg="Lucifuga">Lucifuga</tp:taxon-name-part> <tp:taxon-name-part taxon-name-part-type="species" reg="gibarensis">gibarensis</tp:taxon-name-part></tp:taxon-name></italic> sp. nov. resembles the Cuban species <italic><tp:taxon-name><tp:taxon-name-part taxon-name-part-type="genus" reg="Lucifuga">L.</tp:taxon-name-part> <tp:taxon-name-part taxon-name-part-type="species" reg="dentata">dentata</tp:taxon-name-part></tp:taxon-name></italic> (from which it was designated as variety, see Díaz et al. 1987b) and <italic><tp:taxon-name><tp:taxon-name-part taxon-name-part-type="genus" reg="Lucifuga">L.</tp:taxon-name-part> <tp:taxon-name-part taxon-name-part-type="species" reg="simile">simile</tp:taxon-name-part></tp:taxon-name></italic>. Nonetheless, it differs in several characters: e.g., number of caudal fin rays (10 vs. 8), diameter of the pigmented eyes (1.1–1.9 vs. 0.0–0.2% SL), lack of palatine teeth vs. present and scaled occiput vs. naked or weakly scaled occiput. It also differs in dorsal and anal fin rays mean number (fewer than <italic><tp:taxon-name><tp:taxon-name-part taxon-name-part-type="genus" reg="Lucifuga">L.</tp:taxon-name-part> <tp:taxon-name-part taxon-name-part-type="species" reg="dentata">dentata</tp:taxon-name-part></tp:taxon-name></italic> and more than <italic><tp:taxon-name><tp:taxon-name-part taxon-name-part-type="genus" reg="Lucifuga">L.</tp:taxon-name-part> <tp:taxon-name-part taxon-name-part-type="species" reg="simile">simile</tp:taxon-name-part></tp:taxon-name></italic>) (Table <xref ref-type="table" rid="T1">1</xref>).</p><p><italic><tp:taxon-name><tp:taxon-name-part taxon-name-part-type="genus" reg="Lucifuga">Lucifuga</tp:taxon-name-part> <tp:taxon-name-part taxon-name-part-type="species" reg="gibarensis">gibarensis</tp:taxon-name-part></tp:taxon-name></italic> sp. nov. also resembles <italic><tp:taxon-name><tp:taxon-name-part taxon-name-part-type="genus" reg="Lucifuga">L.</tp:taxon-name-part> <tp:taxon-name-part taxon-name-part-type="species" reg="subterranea">subterranea</tp:taxon-name-part></tp:taxon-name></italic> in the lack of palatine teeth and the scaled occiput, but it differs in the body moderately elevate behind the head vs. little elevated (see maximum height in Table <xref ref-type="table" rid="T1">1</xref>), number of pectoral fin rays (15–17 vs. 10–13), number of caudal fin rays (10 vs. 8), the diameter of the pigmented eyes (1.1–1.9 vs. 0.0–0.3% SL) and in the number of rakers on the anterior gill arch 17–19 vs. 12–17 (Table <xref ref-type="table" rid="T1">1</xref>).</p><p>Finally, <italic><tp:taxon-name><tp:taxon-name-part taxon-name-part-type="genus" reg="Lucifuga">Lucifuga</tp:taxon-name-part> <tp:taxon-name-part taxon-name-part-type="species" reg="gibarensis">gibarensis</tp:taxon-name-part></tp:taxon-name></italic> resembles both Bahamian species in the head profile, the number of caudal fin rays (10), the occiput scales (similar to <italic><tp:taxon-name><tp:taxon-name-part taxon-name-part-type="genus" reg="Lucifuga">L.</tp:taxon-name-part> <tp:taxon-name-part taxon-name-part-type="species" reg="spelaeotes">spelaeotes</tp:taxon-name-part></tp:taxon-name></italic> and less scaled than <italic><tp:taxon-name><tp:taxon-name-part taxon-name-part-type="genus" reg="Lucifuga">L.</tp:taxon-name-part> <tp:taxon-name-part taxon-name-part-type="species" reg="lucayana">lucayana</tp:taxon-name-part></tp:taxon-name></italic>) and in the presence of relatively large pigmented eyes (Table <xref ref-type="table" rid="T1">1</xref>). With <italic><tp:taxon-name><tp:taxon-name-part taxon-name-part-type="genus" reg="Lucifuga">L.</tp:taxon-name-part> <tp:taxon-name-part taxon-name-part-type="species" reg="lucayana">lucayana</tp:taxon-name-part></tp:taxon-name></italic> it also shares the lack of palatine teeth. It differs in the number of pectoral fin rays (15–17 vs. 17–18 in <italic><tp:taxon-name><tp:taxon-name-part taxon-name-part-type="genus" reg="Lucifuga">L.</tp:taxon-name-part> <tp:taxon-name-part taxon-name-part-type="species" reg="lucayana">lucayana</tp:taxon-name-part></tp:taxon-name></italic> and 17–20 in <italic><tp:taxon-name><tp:taxon-name-part taxon-name-part-type="genus" reg="Lucifuga">L.</tp:taxon-name-part> <tp:taxon-name-part taxon-name-part-type="species" reg="spelaeotes">spelaeotes</tp:taxon-name-part></tp:taxon-name></italic>); and diameter of pigmented eye is larger than in <italic><tp:taxon-name><tp:taxon-name-part taxon-name-part-type="genus" reg="Lucifuga">L.</tp:taxon-name-part> <tp:taxon-name-part taxon-name-part-type="species" reg="lucayana">lucayana</tp:taxon-name-part></tp:taxon-name></italic> (1.1–1.9 vs. 0.9–1.0% SL).</p></tp:treatment-sec><tp:treatment-sec sec-type="remarks" id="SECID0E3GCI"><title>Remarks.</title><p>It has been demonstrated that <italic><tp:taxon-name><tp:taxon-name-part taxon-name-part-type="genus" reg="Lucifuga">L.</tp:taxon-name-part> <tp:taxon-name-part taxon-name-part-type="species" reg="gibarensis">gibarensis</tp:taxon-name-part></tp:taxon-name></italic> is not phylogenetically close to <italic><tp:taxon-name><tp:taxon-name-part taxon-name-part-type="genus" reg="Lucifuga">L.</tp:taxon-name-part> <tp:taxon-name-part taxon-name-part-type="species" reg="dentata">dentata</tp:taxon-name-part></tp:taxon-name></italic>. The estimate of mtDNA genetic divergence between these two lineages is huge (P = 30.5%) and several diagnostic nucleotide changes at the intron 4 of calmoduline gene and intron 1 of the homeodomain EVX gene were described (<xref ref-type="bibr" rid="B12">García-Machado et al. 2011</xref>). Designation as a variety of <italic><tp:taxon-name><tp:taxon-name-part taxon-name-part-type="genus" reg="Lucifuga">L.</tp:taxon-name-part> <tp:taxon-name-part taxon-name-part-type="species" reg="dentata">dentata</tp:taxon-name-part></tp:taxon-name></italic>, was wrong as judgment, given the sharp differences observed at three major morphological characters: palatine teeth; number of caudal fin rays; and degree of pigmentation in the eyes. Particularly, the number of caudal fin rays (10) and pigmented eyes were realised in <italic><tp:taxon-name><tp:taxon-name-part taxon-name-part-type="genus" reg="Lucifuga">L.</tp:taxon-name-part> <tp:taxon-name-part taxon-name-part-type="species" reg="spelaeotes">spelaeotes</tp:taxon-name-part></tp:taxon-name></italic> description (<xref ref-type="bibr" rid="B1">Cohen and Robins 1970</xref>), and recognised as diagnostic characters to distinguish the Cuban and Bahamian species at that time (<xref ref-type="bibr" rid="B1">Cohen and Robins 1970</xref>; <xref ref-type="bibr" rid="B20">Møller et al. 2006</xref>).</p><p>As a result of the present study, we describe a new species, <italic><tp:taxon-name><tp:taxon-name-part taxon-name-part-type="genus" reg="Lucifuga">Lucifuga</tp:taxon-name-part> <tp:taxon-name-part taxon-name-part-type="species" reg="gibarensis">gibarensis</tp:taxon-name-part></tp:taxon-name></italic>, which is supported by morphology and molecular phylogenetic analysis (<xref ref-type="bibr" rid="B12">García-Machado et al. 2011</xref>). We found unique diagnostic characters that distinguish this species from all the species described so far. <xref ref-type="bibr" rid="B6">Díaz-Pérez et al. (1987b)</xref> identified this <italic>taxon</italic> as a variety of <italic><tp:taxon-name><tp:taxon-name-part taxon-name-part-type="genus" reg="Lucifuga">Lucifuga</tp:taxon-name-part> <tp:taxon-name-part taxon-name-part-type="species" reg="dentata">dentata</tp:taxon-name-part></tp:taxon-name></italic> (<tp:taxon-name><tp:taxon-name-part taxon-name-part-type="genus" reg="Lucifuga">L.</tp:taxon-name-part> <tp:taxon-name-part taxon-name-part-type="species" reg="dentata">dentata</tp:taxon-name-part> <tp:taxon-name-part taxon-name-part-type="infraspecific-rank">var.</tp:taxon-name-part> <tp:taxon-name-part taxon-name-part-type="variety" reg="holguinensis">holguinensis</tp:taxon-name-part></tp:taxon-name>), and recognised the presence of 10 caudal fin rays and pigmented eyes (characters distinguished by <xref ref-type="bibr" rid="B1">Cohen and Robins (1970)</xref> as important to separate <italic><tp:taxon-name><tp:taxon-name-part taxon-name-part-type="genus" reg="Lucifuga">L.</tp:taxon-name-part> <tp:taxon-name-part taxon-name-part-type="species" reg="spelaeotes">spelaeotes</tp:taxon-name-part></tp:taxon-name></italic> from the two Cuban species known at that time), but underestimated the taxonomic relevance of these characters and avoid them. They also underrated the absence of palatine teeth vs. present in <italic><tp:taxon-name><tp:taxon-name-part taxon-name-part-type="genus" reg="Lucifuga">L.</tp:taxon-name-part> <tp:taxon-name-part taxon-name-part-type="species" reg="dentata">dentata</tp:taxon-name-part></tp:taxon-name></italic>, a useful taxonomic character to distinguish <italic><tp:taxon-name><tp:taxon-name-part taxon-name-part-type="genus" reg="Lucifuga">Lucifuga</tp:taxon-name-part></tp:taxon-name></italic> species (see <xref ref-type="bibr" rid="B24">Poey 1858</xref>; <xref ref-type="bibr" rid="B20">Møller et al. 2006</xref>). Furthermore, <xref ref-type="bibr" rid="B20">Møller et al. (2006)</xref> pointing out that the Bahamian species differing from all four Cuban species formerly known by having higher caudal fin rays number (10 vs. 8), larger pigmented eyes diameter (0.7–1.8 vs. 0.0–0.3% SL), higher vertebrae number (50–55 vs. 45–48), and higher pectoral fin rays number (17–20 vs. 10–17) supporting the hypothesis that Bahamas and Cuba are represented by two different evolutionary lineages (see also <xref ref-type="bibr" rid="B27">Vergara 1980</xref>, <xref ref-type="bibr" rid="B28">1981</xref>). However, the new Cuban species <italic><tp:taxon-name><tp:taxon-name-part taxon-name-part-type="genus" reg="Lucifuga">L.</tp:taxon-name-part> <tp:taxon-name-part taxon-name-part-type="species" reg="gibarensis">gibarensis</tp:taxon-name-part></tp:taxon-name></italic>, shared a similar combination of these characters with Bahamian species apart from low number of pectoral fin rays in <italic><tp:taxon-name><tp:taxon-name-part taxon-name-part-type="genus" reg="Lucifuga">L.</tp:taxon-name-part> <tp:taxon-name-part taxon-name-part-type="species" reg="gibarensis">gibarensis</tp:taxon-name-part></tp:taxon-name></italic>. Based on these characters, our results do not support that lineages are confined to only one Archipelago. With the available knowledge, species with reduced or completely absence of eyes and 8 fin rays are only found in western Cuba; but species having pigmented eyes and 10 caudal fin rays are found in both archipelagos. Detailed phylogenetic studies including all Atlantic <italic><tp:taxon-name><tp:taxon-name-part taxon-name-part-type="genus" reg="Lucifuga">Lucifuga</tp:taxon-name-part></tp:taxon-name></italic> spp. will be crucial to clarify the phylogeographic relationships between the Cuban and Bahamian members of this genus.</p></tp:treatment-sec><tp:treatment-sec><!--Section generated to contain objects referenced in tp:taxon-treatment.--><fig id="F1" position="float" orientation="portrait"><object-id xmlns:xlink="http://www.w3.org/1999/xlink" content-type="doi" xlink:type="simple">10.3897/zookeys.946.51373.figure1</object-id><object-id xmlns:xlink="http://www.w3.org/1999/xlink" content-type="arpha" xlink:type="simple">F3D85E5D-5EAB-53B5-B5DC-EC5BD84A15A0</object-id><label>Figure 1.</label><caption><p>Sample sites of <italic><tp:taxon-name><tp:taxon-name-part taxon-name-part-type="genus" reg="Lucifuga">Lucifuga</tp:taxon-name-part> <tp:taxon-name-part taxon-name-part-type="species" reg="gibarensis">gibarensis</tp:taxon-name-part></tp:taxon-name></italic> sp. nov. in eastern Cuba.</p></caption><graphic xmlns:xlink="http://www.w3.org/1999/xlink" xlink:href="zookeys-946-017-g001.jpg" position="float" orientation="portrait" xlink:type="simple" id="oo_429325.jpg"><uri content-type="original_file" xlink:type="simple">https://binary.pensoft.net/fig/429325</uri></graphic></fig></tp:treatment-sec><ref-list><ref id="B6"><mixed-citation xmlns:xlink="http://www.w3.org/1999/xlink" xlink:type="simple"><person-group><name name-style="western"><surname>Díaz-Pérez</surname><given-names>PA</given-names></name><name name-style="western"><surname>Nieto</surname><given-names>E</given-names></name><name name-style="western"><surname>Abio</surname><given-names>G</given-names></name></person-group> (<year>1987b</year>) <article-title>Peces Ciegos del Género <italic><tp:taxon-name><tp:taxon-name-part taxon-name-part-type="genus">Lucifuga</tp:taxon-name-part></tp:taxon-name></italic> (<tp:taxon-name><tp:taxon-name-part taxon-name-part-type="order">Ophidiiformes</tp:taxon-name-part></tp:taxon-name>, <tp:taxon-name><tp:taxon-name-part taxon-name-part-type="family">Bythitidae</tp:taxon-name-part></tp:taxon-name>) en dos Casimbas Cubanas.</article-title><source>Revista Investigaciones Marinas</source><volume>8</volume>: <fpage>41</fpage>–<lpage>47</lpage>.</mixed-citation></ref><ref id="B14"><mixed-citation xmlns:xlink="http://www.w3.org/1999/xlink" xlink:type="simple"><person-group><name name-style="western"><surname>Hernández</surname><given-names>D</given-names></name></person-group> (<year>2005</year>) Relaciones evolutivas de las especies del genéro <italic><tp:taxon-name><tp:taxon-name-part taxon-name-part-type="genus">Lucifuga</tp:taxon-name-part></tp:taxon-name></italic> (<tp:taxon-name><tp:taxon-name-part taxon-name-part-type="order">Ophidiiformes</tp:taxon-name-part></tp:taxon-name>: <tp:taxon-name><tp:taxon-name-part taxon-name-part-type="family">Bythitidae</tp:taxon-name-part></tp:taxon-name>) en Cuba. Centro de Investigaciones Marinas Universidad de la Habana [Master’s Thesis].</mixed-citation></ref><ref id="B12"><mixed-citation xmlns:xlink="http://www.w3.org/1999/xlink" xlink:type="simple"><person-group><name name-style="western"><surname>García-Machado</surname><given-names>E</given-names></name><name name-style="western"><surname>Hernández</surname><given-names>D</given-names></name><name name-style="western"><surname>García-Debrás</surname><given-names>A</given-names></name><name name-style="western"><surname>Chevalier-Monteagudo</surname><given-names>P</given-names></name><name name-style="western"><surname>Bernatchez</surname><given-names>L</given-names></name><name name-style="western"><surname>Casane</surname><given-names>D</given-names></name></person-group> (<year>2011</year>) <article-title>Molecular phylogeny and phylogeography of the Cuban cave-fishes of the genus <italic><tp:taxon-name><tp:taxon-name-part taxon-name-part-type="genus">Lucifuga</tp:taxon-name-part></tp:taxon-name></italic>: Evidence for cryptic allopatric diversity.</article-title><source>Molecular Phylogenetic and Evolution</source><volume>61</volume>: <fpage>470</fpage>–<lpage>483</lpage>. <ext-link xlink:type="simple" ext-link-type="doi" xlink:href="10.1016/j.ympev.2011.06.015">https://doi.org/10.1016/j.ympev.2011.06.015</ext-link></mixed-citation></ref><ref id="B25"><mixed-citation xmlns:xlink="http://www.w3.org/1999/xlink" xlink:type="simple"><person-group><name name-style="western"><surname>Proudlove</surname><given-names>G</given-names></name></person-group> (<year>2019</year>) Subterranean Fishes of the World. An account of the subterranean (hypogean) fishes with a bibliography from 1436. V1.0 Tuesday 25th June 2019. <ext-link xlink:type="simple" ext-link-type="uri" xlink:href="https://cavefishes.org.uk/">https://cavefishes.org.uk/</ext-link></mixed-citation></ref><ref id="B20"><mixed-citation xmlns:xlink="http://www.w3.org/1999/xlink" xlink:type="simple"><person-group><name name-style="western"><surname>Møller</surname><given-names>PR</given-names></name><name name-style="western"><surname>Schwarzhans</surname><given-names>W</given-names></name><name name-style="western"><surname>Iliffe</surname><given-names>TM</given-names></name><name name-style="western"><surname>Nielsen</surname><given-names>JG</given-names></name></person-group> (<year>2006</year>) <article-title>Revision of the Bahamian cave-fishes of the genus <italic><tp:taxon-name><tp:taxon-name-part taxon-name-part-type="genus">Lucifuga</tp:taxon-name-part></tp:taxon-name></italic> (<tp:taxon-name>Ophidiiformes</tp:taxon-name>, <tp:taxon-name><tp:taxon-name-part taxon-name-part-type="family">Bythitidae</tp:taxon-name-part></tp:taxon-name>), with description of a new species from islands on the Little Bahama Bank.</article-title><source>Zootaxa</source><volume>1223</volume>: <fpage>23</fpage>–<lpage>46</lpage>. <ext-link xlink:type="simple" ext-link-type="doi" xlink:href="10.11646/zootaxa.1223.1.3">https://doi.org/10.11646/zootaxa.1223.1.3</ext-link></mixed-citation></ref><ref id="B15"><mixed-citation xmlns:xlink="http://www.w3.org/1999/xlink" xlink:type="simple"><person-group><name name-style="western"><surname>Hernández</surname><given-names>D</given-names></name><name name-style="western"><surname>Casane</surname><given-names>D</given-names></name><name name-style="western"><surname>Chevalier-Monteagudo</surname><given-names>P</given-names></name><name name-style="western"><surname>Bernatchez</surname><given-names>L</given-names></name><name name-style="western"><surname>García-Machado</surname><given-names>E</given-names></name></person-group> (<year>2016</year>) Go West: A One Way Stepping–Stone Dispersion Model for the Cavefish <italic><tp:taxon-name><tp:taxon-name-part taxon-name-part-type="genus">Lucifuga</tp:taxon-name-part> <tp:taxon-name-part taxon-name-part-type="species">dentata</tp:taxon-name-part></tp:taxon-name></italic> in Western Cuba. PLOS ONE 11(4): e0153545. <ext-link xlink:type="simple" ext-link-type="doi" xlink:href="10.1371/journal.pone.0153545">https://doi.org/10.1371/journal.pone.0153545</ext-link></mixed-citation></ref><ref id="B3"><mixed-citation xmlns:xlink="http://www.w3.org/1999/xlink" xlink:type="simple"><person-group><name name-style="western"><surname>Corella</surname><given-names>JE</given-names></name><name name-style="western"><surname>Echtinger</surname><given-names>H</given-names></name><name name-style="western"><surname>Guarch</surname><given-names>JJ</given-names></name></person-group> (<year>2000</year>) Caracter Sticas Espeleológicas del kast de la region de Gibara (Cuba). Endins, no. 23. Palma de Mallorca.</mixed-citation></ref><ref id="B7"><mixed-citation xmlns:xlink="http://www.w3.org/1999/xlink" xlink:type="simple"><person-group><name name-style="western"><surname>Dietz</surname><given-names>P</given-names></name></person-group> (<year>2015</year>) <source>Höhlentauchführer Kuba.</source><publisher-name>Tauch-Info und Verlag</publisher-name>, <publisher-loc>Berlin</publisher-loc>, <size units="page">148 pp</size>.</mixed-citation></ref><ref id="B1"><mixed-citation xmlns:xlink="http://www.w3.org/1999/xlink" xlink:type="simple"><person-group><name name-style="western"><surname>Cohen</surname><given-names>DM</given-names></name><name name-style="western"><surname>Robins</surname><given-names>CR</given-names></name></person-group> (<year>1970</year>) <article-title>A New Ophidioid Fish (genus <italic><tp:taxon-name><tp:taxon-name-part taxon-name-part-type="genus">Lucifuga</tp:taxon-name-part></tp:taxon-name></italic>) from a Limestone sink, New Providence Island, Bahamas.</article-title><source>Proceeding of the Biological Society of Washington</source><volume>83</volume>: <fpage>133</fpage>–<lpage>144</lpage>.</mixed-citation></ref><ref id="B24"><mixed-citation xmlns:xlink="http://www.w3.org/1999/xlink" xlink:type="simple"><person-group><name name-style="western"><surname>Poey</surname><given-names>F</given-names></name></person-group> (<year>1858</year>) Memorias Sobre la Historia Natural de la Isla de Cuba, Acompañadas de Sumarios Latinos y Frases en Francés, Imprenta de Barcina, Habana, 442 pp.</mixed-citation></ref><ref id="B27"><mixed-citation xmlns:xlink="http://www.w3.org/1999/xlink" xlink:type="simple"><person-group><name name-style="western"><surname>Vergara</surname><given-names>R</given-names></name></person-group> (<year>1980</year>) <article-title>Estudio filogenético de los peces ciegos del género <italic><tp:taxon-name><tp:taxon-name-part taxon-name-part-type="genus">Lucifuga</tp:taxon-name-part></tp:taxon-name></italic> (<tp:taxon-name><tp:taxon-name-part taxon-name-part-type="class">Pisces</tp:taxon-name-part></tp:taxon-name>: <tp:taxon-name><tp:taxon-name-part taxon-name-part-type="family">Ophidiidae</tp:taxon-name-part></tp:taxon-name>). I. Sistemática Filogenética.</article-title><source>Revista CENIC</source><volume>11</volume>: <fpage>311</fpage>–<lpage>323</lpage>.</mixed-citation></ref><ref id="B28"><mixed-citation xmlns:xlink="http://www.w3.org/1999/xlink" xlink:type="simple"><person-group><name name-style="western"><surname>Vergara</surname><given-names>R</given-names></name></person-group> (<year>1981</year>) <article-title>Estudio filogenético de los peces ciegos del género <italic><tp:taxon-name><tp:taxon-name-part taxon-name-part-type="genus">Lucifuga</tp:taxon-name-part></tp:taxon-name></italic> (<tp:taxon-name><tp:taxon-name-part taxon-name-part-type="class">Pisces</tp:taxon-name-part></tp:taxon-name>: <tp:taxon-name><tp:taxon-name-part taxon-name-part-type="family">Ophidiidae</tp:taxon-name-part></tp:taxon-name>). II. Bibliografía Filogenética.</article-title><source>Revista Ciencias Biológicas,</source><volume>12</volume>: <fpage>99</fpage>–<lpage>107</lpage>.</mixed-citation></ref></ref-list></tp:taxon-treatment>
