# Supplementary material for: A new species of the cave-fish genus Lucifuga (Ophidiiformes, Bythitidae), from eastern Cuba
Source: Zookeys. 2020 Jul 6;946:17–35. doi: 10.3897/zookeys.946.51373 (PMC7358250; doi:10.3897/zookeys.946.51373)
Supplement: XML Treatment for Lucifuga subterranea [file zookeys.946.51373-treatment3.xml]

<!DOCTYPE tp:taxon-treatment
  PUBLIC "-//TaxonX//DTD Taxonomic Treatment Publishing DTD v0 20100105//EN" "tax-treatment-NSO.dtd">
<tp:taxon-treatment xmlns:tp="http://www.plazi.org/taxpub"><tp:treatment-meta><kwd-group><label>Taxon classification</label><kwd><named-content xmlns:xlink="http://www.w3.org/1999/xlink" content-type="kingdom">Animalia</named-content></kwd><kwd><named-content xmlns:xlink="http://www.w3.org/1999/xlink" content-type="order">Ophidiiformes</named-content></kwd><kwd><named-content xmlns:xlink="http://www.w3.org/1999/xlink" content-type="family">Bythitidae</named-content></kwd></kwd-group><mixed-citation publication-type="journal"><person-group><name><surname>Hernández</surname><given-names>Damir</given-names></name><name><surname>Møller</surname><given-names>Peter Rask</given-names></name><name><surname>Casane</surname><given-names>Didier</given-names></name><name><surname>García-Machado</surname><given-names>Erik</given-names></name></person-group><article-title>A new species of the cave-fish genus <italic><tp:taxon-name><tp:taxon-name-part taxon-name-part-type="genus" reg="Lucifuga">Lucifuga</tp:taxon-name-part></tp:taxon-name></italic> (<tp:taxon-name><tp:taxon-name-part taxon-name-part-type="order">Ophidiiformes</tp:taxon-name-part></tp:taxon-name>, <tp:taxon-name><tp:taxon-name-part taxon-name-part-type="family">Bythitidae</tp:taxon-name-part></tp:taxon-name>), from eastern Cuba</article-title><source>Zookeys</source><day>06</day><month>7</month><year>2020</year><volume>946</volume><fpage>17</fpage><lpage>35</lpage><pub-id pub-id-type="doi">10.3897/zookeys.946.51373</pub-id></mixed-citation></tp:treatment-meta><tp:nomenclature><tp:taxon-name><object-id xmlns:xlink="http://www.w3.org/1999/xlink" content-type="arpha" xlink:type="simple">E4F50EFB-6E61-5266-AFD5-CB57536877DF</object-id>
            <tp:taxon-name-part taxon-name-part-type="genus" reg="Lucifuga">Lucifuga</tp:taxon-name-part>
            <tp:taxon-name-part taxon-name-part-type="species" reg="subterranea">subterranea</tp:taxon-name-part>
          </tp:taxon-name><tp:taxon-authority>Poey, 1858</tp:taxon-authority></tp:nomenclature><tp:treatment-sec sec-type="material" id="SECID0EIVCI"><title>Material examined.</title><p>(38 specimens: 18 females, 20 males).</p><p><bold><italic>Holotype</italic></bold>: <named-content xmlns:xlink="http://www.w3.org/1999/xlink" content-type="dwc:institutional_code" xlink:type="simple">ZMB</named-content> 6314, 69 mm SL, female, Cueva de Cajio, potrero de Torres, dos leguas, Sur de Guira de Melena, Habana province, Cuba, collected by Felipe Poey (see discussion about type status in <xref ref-type="bibr" rid="B25">Proudlove (2019)</xref>).</p></tp:treatment-sec><tp:treatment-sec sec-type="Additional specimens" id="SECID0E4VCI"><title>Additional specimens.</title><p><named-content xmlns:xlink="http://www.w3.org/1999/xlink" content-type="dwc:institutional_code" xlink:type="simple">ANSP</named-content> 37111, 70 mm SL, female, Canas, Cuba, collected by C.H. Eigenmann, exact location unknown, 10 March 1903; <abbrev xmlns:xlink="http://www.w3.org/1999/xlink" content-type="institution" xlink:title="Division of Fishes, Department of Zoology, Field Museum of Natural History, Chicago, Illinois, U.S.A." id="ABBRID0EIWCI" xlink:type="simple">FMNH</abbrev> 3934, 67 mm SL, male, Canas Cuba, exact location and date unknown; <abbrev xmlns:xlink="http://www.w3.org/1999/xlink" content-type="institution" xlink:title="Division of Fishes, Department of Zoology, Field Museum of Natural History, Chicago, Illinois, U.S.A." id="ABBRID0ENWCI" xlink:type="simple">FMNH</abbrev> 33090-91, 67–74 mm SL, females, Cuba, exact location and date unknown; <abbrev xmlns:xlink="http://www.w3.org/1999/xlink" content-type="institution" xlink:title="Division of Fishes, Department of Zoology, Field Museum of Natural History, Chicago, Illinois, U.S.A." id="ABBRID0ESWCI" xlink:type="simple">FMNH</abbrev> 52631, 77 mm SL, male, 80 mm SL, female, Cuba, exact location and date unknown; <named-content xmlns:xlink="http://www.w3.org/1999/xlink" content-type="dwc:institutional_code" xlink:type="simple">MFP</named-content> 18.000199, 39.7 mm SL, male, Paredones cave, La Salud locality, Caimito municipality, collected by Erik García-Machado, Pedro Chevalier and Damir Hernández, 18 March 2004; <named-content xmlns:xlink="http://www.w3.org/1999/xlink" content-type="dwc:institutional_code" xlink:type="simple">MFP</named-content> 18.000371 (7 specimens), 41.45–67.5 mm SL, Juanelo Piedra cave, Quibicán municipality, collected by A. Sosa, date unknown; <named-content xmlns:xlink="http://www.w3.org/1999/xlink" content-type="dwc:institutional_code" xlink:type="simple">MFP</named-content> 18.000372, 80.2 mm SL, male, Juanelo Piedra cave, Quibicán municipality, collected by Erik García-Machado, Pedro Chevalier and Damir Hernández, 1 July 2005; <named-content xmlns:xlink="http://www.w3.org/1999/xlink" content-type="dwc:institutional_code" xlink:type="simple">MFP</named-content> 18.000373, 76.2 mm SL female, Juanelo Piedra cave, Quibicán municipality, collected by Erik García-Machado, Pedro Chevalier and Damir Hernández, 1 July 2005; <named-content xmlns:xlink="http://www.w3.org/1999/xlink" content-type="dwc:institutional_code" xlink:type="simple">MFP</named-content> 18.000374, 71.85 mm SL male, Juanelo Piedra cave, Quibicán municipality, collected by Erik García-Machado, Pedro Chevalier and Damir Hernández, 1 July 2005; <named-content xmlns:xlink="http://www.w3.org/1999/xlink" content-type="dwc:institutional_code" xlink:type="simple">MFP</named-content> 18.000198, 74.55 mm SL, male, Juanelo Piedra cave, Quibicán municipality, collected by Erik García-Machado, Pedro Chevalier and Damir Hernández, 1 July 2005; <named-content xmlns:xlink="http://www.w3.org/1999/xlink" content-type="dwc:institutional_code" xlink:type="simple">MFP</named-content> 18.000375 (10 specimens), 27.65–75.6 mm SL, Luis Piedra cave, Quibicán municipality, collected by Alfredo Garcia-Debrás, July 1993; <named-content xmlns:xlink="http://www.w3.org/1999/xlink" content-type="dwc:institutional_code" xlink:type="simple">MFP</named-content> 18.000376 (2 specimens), 52.0–79.4 mm SL, Emilio cave, Ashton formation, Las Cañas locality, Artemisa municipality, collected by Antonio Nuñez Jimenez, 7 November 1943; <named-content xmlns:xlink="http://www.w3.org/1999/xlink" content-type="dwc:institutional_code" xlink:type="simple">MFP</named-content> 18.000377 (4 specimens), 70.5–89.55 mm SL, Emilio cave, Ashton formation, Las Cañas locality, Artemisa municipality, collected by Armando Montoto and Gonzalo Abio, 5 May 1984; <named-content xmlns:xlink="http://www.w3.org/1999/xlink" content-type="dwc:institutional_code" xlink:type="simple">MFP</named-content> 18.000378, 75.0 mm SL, male, Emilio cave, Ashton formation, Las Cañas locality, Artemisa municipality, collected by Erik García-Machado, Pedro Chevalier, Armando Montoto and Lisset Gómez, 25 October 2000; <named-content xmlns:xlink="http://www.w3.org/1999/xlink" content-type="dwc:institutional_code" xlink:type="simple">MFP</named-content> 18.000379, 78.25 mm SL, female, Emilio cave, Ashton formation, Las Cañas locality, Artemisa municipality, collected by Erik García-Machado, Damir Hernández and Didier Casane, 15 December 2008; <named-content xmlns:xlink="http://www.w3.org/1999/xlink" content-type="dwc:institutional_code" xlink:type="simple">MFP</named-content> 18.000380 (3 specimens), 47.3–78.1 mm SL, Baño II cave, Ashton formation, Las Cañas locality, Artemisa municipality, collected by Gonzalo Abio, Erik García-Machado and Armando Montoto, 20 October 1984; <named-content xmlns:xlink="http://www.w3.org/1999/xlink" content-type="dwc:institutional_code" xlink:type="simple">MFP</named-content> 18.000381, 60.25mm SL, female, Baño II cave, Ashton formation, Las Cañas locality, Artemisa municipality, collected by Erik García-Machado, Pedro Chevalier and Damir Hernández, 25 September 2005; <named-content xmlns:xlink="http://www.w3.org/1999/xlink" content-type="dwc:institutional_code" xlink:type="simple">MFP</named-content> 18.000382, 62.3 mm SL, male, Baño II cave, Ashton formation, Las Cañas locality, Artemisa municipality, collected by Erik García-Machado, Pedro Chevalier and Damir Hernández, 25 September 2005; <named-content xmlns:xlink="http://www.w3.org/1999/xlink" content-type="dwc:institutional_code" xlink:type="simple">MFP</named-content> 18.000383 68.7 mm SL, male, Baño II cave, Ashton formation, Las Cañas locality, Artemisa municipality, collected by Erik García-Machado, Pedro Chevalier, Armando Montoto and Lisset Gómez, 25 October 2000; <named-content xmlns:xlink="http://www.w3.org/1999/xlink" content-type="dwc:institutional_code" xlink:type="simple">MFP</named-content> 18.000200, 69.3 mm SL, female, Lechuza cave, Ashton formation, Las Cañas locality, Artemisa municipality, collected by Erik García-Machado, Pedro Chevalier and Damir Hernández, 7 November 2002; <named-content xmlns:xlink="http://www.w3.org/1999/xlink" content-type="dwc:institutional_code" xlink:type="simple">MFP</named-content> 18.000384, 62.0 mm SL, female, El Sitio cave, Ashton formation, Las Cañas locality, Artemisa municipality, collected by José Martínez and Gonzalo Abio, 20 October 1984; <named-content xmlns:xlink="http://www.w3.org/1999/xlink" content-type="dwc:institutional_code" xlink:type="simple">MFP</named-content> 18.000385 (Holotype of <italic><tp:taxon-name><tp:taxon-name-part taxon-name-part-type="genus" reg="Lucifuga">Lucifuga</tp:taxon-name-part> <tp:taxon-name-part taxon-name-part-type="species" reg="teresinarum">teresinarum</tp:taxon-name-part></tp:taxon-name></italic>) 71.9 mm SL, male, Lechuza cave, Ashton formation, Las Cañas locality, Artemisa municipality, collected by Erik García-Machado and Armando Montoto, 20 October 1986; <named-content xmlns:xlink="http://www.w3.org/1999/xlink" content-type="dwc:institutional_code" xlink:type="simple">MFP</named-content> 18.000386 (Paratype of <italic><tp:taxon-name><tp:taxon-name-part taxon-name-part-type="genus" reg="Lucifuga">Lucifuga</tp:taxon-name-part> <tp:taxon-name-part taxon-name-part-type="species" reg="teresinarum">teresinarum</tp:taxon-name-part></tp:taxon-name></italic>) 78.5 mm SL, male, Baño II cave, Ashton formation, Las Cañas locality, Artemisa municipality, collected by Erik García-Machado and Armando Montoto, 20 October 1986; <named-content xmlns:xlink="http://www.w3.org/1999/xlink" content-type="dwc:institutional_code" xlink:type="simple">MFP</named-content> 18.000387, 77.3 mm SL, female, Baño II cave, Ashton formation, Las Cañas locality, Artemisa municipality, collected by Erik García-Machado, Pedro Chevalier and Damir Hernández, 7 November 2002; <named-content xmlns:xlink="http://www.w3.org/1999/xlink" content-type="dwc:institutional_code" xlink:type="simple">MFP</named-content> 18.000388, 57.3 mm SL, female, Baño II cave, Ashton formation, Las Cañas locality, Artemisa municipality, collected by Erik García-Machado, Pedro Chevalier and Damir Hernández, 7 November 2002; <named-content xmlns:xlink="http://www.w3.org/1999/xlink" content-type="dwc:institutional_code" xlink:type="simple">UMMZ</named-content> 157178 (5 specimens), 52–60 mm SL, Cuba, no further data.</p></tp:treatment-sec><tp:treatment-sec sec-type="remarks" id="SECID0E21CI"><title>Remarks.</title><p><xref ref-type="bibr" rid="B4">Díaz-Pérez (1988)</xref> distinguished <italic><tp:taxon-name><tp:taxon-name-part taxon-name-part-type="genus" reg="Lucifuga">L.</tp:taxon-name-part> <tp:taxon-name-part taxon-name-part-type="species" reg="teresinarum">teresinarum</tp:taxon-name-part></tp:taxon-name></italic> from <italic><tp:taxon-name><tp:taxon-name-part taxon-name-part-type="genus" reg="Lucifuga">L.</tp:taxon-name-part> <tp:taxon-name-part taxon-name-part-type="species" reg="subterranea">subterranea</tp:taxon-name-part></tp:taxon-name></italic> by the relationships among the dorsal, anal and caudal fins (i.e., independent in the first vs. broadly joined in the second), as well as by the shape of the hood of the male copulatory organ (i.e., broad distal lateral ends in <italic><tp:taxon-name><tp:taxon-name-part taxon-name-part-type="genus" reg="Lucifuga">L.</tp:taxon-name-part> <tp:taxon-name-part taxon-name-part-type="species" reg="teresinarum">teresinarum</tp:taxon-name-part></tp:taxon-name></italic> vs. conical in <italic><tp:taxon-name><tp:taxon-name-part taxon-name-part-type="genus" reg="Lucifuga">L.</tp:taxon-name-part> <tp:taxon-name-part taxon-name-part-type="species" reg="subterranea">subterranea</tp:taxon-name-part></tp:taxon-name></italic>); and pointed out that <italic><tp:taxon-name><tp:taxon-name-part taxon-name-part-type="genus" reg="Lucifuga">L.</tp:taxon-name-part> <tp:taxon-name-part taxon-name-part-type="species" reg="teresinarum">teresinarum</tp:taxon-name-part></tp:taxon-name></italic> shares both characters states with <italic><tp:taxon-name><tp:taxon-name-part taxon-name-part-type="genus" reg="Lucifuga">L.</tp:taxon-name-part> <tp:taxon-name-part taxon-name-part-type="species" reg="dentata">dentata</tp:taxon-name-part></tp:taxon-name></italic>. Evidence from molecular data (<xref ref-type="bibr" rid="B12">García-Machado et al. 2011</xref>) and morphological considerations indicate that this species is invalid and will be regarded as a synonymy of <italic><tp:taxon-name><tp:taxon-name-part taxon-name-part-type="genus" reg="Lucifuga">L.</tp:taxon-name-part> <tp:taxon-name-part taxon-name-part-type="species" reg="subterranea">subterranea</tp:taxon-name-part></tp:taxon-name></italic>. All measures from the four specimens examined were included within <italic><tp:taxon-name><tp:taxon-name-part taxon-name-part-type="genus" reg="Lucifuga">L.</tp:taxon-name-part> <tp:taxon-name-part taxon-name-part-type="species" reg="subterranea">subterranea</tp:taxon-name-part></tp:taxon-name></italic>. Previous descriptions have indicated that <italic><tp:taxon-name><tp:taxon-name-part taxon-name-part-type="genus" reg="Lucifuga">L.</tp:taxon-name-part> <tp:taxon-name-part taxon-name-part-type="species" reg="subterranea">subterranea</tp:taxon-name-part></tp:taxon-name></italic> has a caudal fin broadly joined to dorsal and anal fins (<xref ref-type="bibr" rid="B24">Poey 1858</xref>; <xref ref-type="bibr" rid="B1">Cohen and Robins 1970</xref>; <xref ref-type="bibr" rid="B22">Nalbant 1981</xref>; <xref ref-type="bibr" rid="B23">Nielsen et al. 1999</xref>; <xref ref-type="bibr" rid="B20">Møller et al. 2006</xref>). However, as noticed previously by <xref ref-type="bibr" rid="B12">García-Machado et al. (2011)</xref> four individuals collected at Baño II cave have the caudal fin joined to the anal but free from the dorsal, a variant previously observed in <italic><tp:taxon-name><tp:taxon-name-part taxon-name-part-type="genus" reg="Lucifuga">L.</tp:taxon-name-part> <tp:taxon-name-part taxon-name-part-type="species" reg="simile">simile</tp:taxon-name-part></tp:taxon-name></italic> (<xref ref-type="bibr" rid="B5">Díaz-Pérez et al. 1987a</xref>; <xref ref-type="bibr" rid="B4">Díaz-Pérez 1988</xref>). The redefinition of <italic><tp:taxon-name><tp:taxon-name-part taxon-name-part-type="genus" reg="Lucifuga">L.</tp:taxon-name-part> <tp:taxon-name-part taxon-name-part-type="species" reg="teresinarum">teresinarum</tp:taxon-name-part></tp:taxon-name></italic> as a synonymy of <italic><tp:taxon-name><tp:taxon-name-part taxon-name-part-type="genus" reg="Lucifuga">L.</tp:taxon-name-part> <tp:taxon-name-part taxon-name-part-type="species" reg="subterranea">subterranea</tp:taxon-name-part></tp:taxon-name></italic> increase the morphological variation in this species, only paralleled by <italic><tp:taxon-name><tp:taxon-name-part taxon-name-part-type="genus" reg="Lucifuga">L.</tp:taxon-name-part> <tp:taxon-name-part taxon-name-part-type="species" reg="simile">simile</tp:taxon-name-part></tp:taxon-name></italic> (<xref ref-type="bibr" rid="B5">Díaz-Pérez et al. 1987a</xref>).</p></tp:treatment-sec><ref-list><ref id="B25"><mixed-citation xmlns:xlink="http://www.w3.org/1999/xlink" xlink:type="simple"><person-group><name name-style="western"><surname>Proudlove</surname><given-names>G</given-names></name></person-group> (<year>2019</year>) Subterranean Fishes of the World. An account of the subterranean (hypogean) fishes with a bibliography from 1436. V1.0 Tuesday 25th June 2019. <ext-link xlink:type="simple" ext-link-type="uri" xlink:href="https://cavefishes.org.uk/">https://cavefishes.org.uk/</ext-link></mixed-citation></ref><ref id="B4"><mixed-citation xmlns:xlink="http://www.w3.org/1999/xlink" xlink:type="simple"><person-group><name name-style="western"><surname>Díaz-Pérez</surname><given-names>PA</given-names></name></person-group> (<year>1988</year>) <article-title><italic><tp:taxon-name><tp:taxon-name-part taxon-name-part-type="genus">Lucifuga</tp:taxon-name-part> <tp:taxon-name-part taxon-name-part-type="species">teresinarum</tp:taxon-name-part></tp:taxon-name></italic> sp. n., Nueva Especie Cubana de Peces Troglobios. (<tp:taxon-name><tp:taxon-name-part taxon-name-part-type="order">Ophidiiformes</tp:taxon-name-part></tp:taxon-name>, <tp:taxon-name><tp:taxon-name-part taxon-name-part-type="family">Bythitidae</tp:taxon-name-part></tp:taxon-name>).</article-title><source>Revista Biología</source><volume>2</volume>: <fpage>37</fpage>–<lpage>43</lpage>.</mixed-citation></ref><ref id="B12"><mixed-citation xmlns:xlink="http://www.w3.org/1999/xlink" xlink:type="simple"><person-group><name name-style="western"><surname>García-Machado</surname><given-names>E</given-names></name><name name-style="western"><surname>Hernández</surname><given-names>D</given-names></name><name name-style="western"><surname>García-Debrás</surname><given-names>A</given-names></name><name name-style="western"><surname>Chevalier-Monteagudo</surname><given-names>P</given-names></name><name name-style="western"><surname>Bernatchez</surname><given-names>L</given-names></name><name name-style="western"><surname>Casane</surname><given-names>D</given-names></name></person-group> (<year>2011</year>) <article-title>Molecular phylogeny and phylogeography of the Cuban cave-fishes of the genus <italic><tp:taxon-name><tp:taxon-name-part taxon-name-part-type="genus">Lucifuga</tp:taxon-name-part></tp:taxon-name></italic>: Evidence for cryptic allopatric diversity.</article-title><source>Molecular Phylogenetic and Evolution</source><volume>61</volume>: <fpage>470</fpage>–<lpage>483</lpage>. <ext-link xlink:type="simple" ext-link-type="doi" xlink:href="10.1016/j.ympev.2011.06.015">https://doi.org/10.1016/j.ympev.2011.06.015</ext-link></mixed-citation></ref><ref id="B24"><mixed-citation xmlns:xlink="http://www.w3.org/1999/xlink" xlink:type="simple"><person-group><name name-style="western"><surname>Poey</surname><given-names>F</given-names></name></person-group> (<year>1858</year>) Memorias Sobre la Historia Natural de la Isla de Cuba, Acompañadas de Sumarios Latinos y Frases en Francés, Imprenta de Barcina, Habana, 442 pp.</mixed-citation></ref><ref id="B1"><mixed-citation xmlns:xlink="http://www.w3.org/1999/xlink" xlink:type="simple"><person-group><name name-style="western"><surname>Cohen</surname><given-names>DM</given-names></name><name name-style="western"><surname>Robins</surname><given-names>CR</given-names></name></person-group> (<year>1970</year>) <article-title>A New Ophidioid Fish (genus <italic><tp:taxon-name><tp:taxon-name-part taxon-name-part-type="genus">Lucifuga</tp:taxon-name-part></tp:taxon-name></italic>) from a Limestone sink, New Providence Island, Bahamas.</article-title><source>Proceeding of the Biological Society of Washington</source><volume>83</volume>: <fpage>133</fpage>–<lpage>144</lpage>.</mixed-citation></ref><ref id="B22"><mixed-citation xmlns:xlink="http://www.w3.org/1999/xlink" xlink:type="simple"><person-group><name name-style="western"><surname>Nalbant</surname><given-names>TT</given-names></name></person-group> (<year>1981</year>) A Study of the Subterranean Species of <italic><tp:taxon-name><tp:taxon-name-part taxon-name-part-type="genus">Lucifuga</tp:taxon-name-part></tp:taxon-name></italic> from Cuba, with the Description of <italic><tp:taxon-name><tp:taxon-name-part taxon-name-part-type="genus">Lucifuga</tp:taxon-name-part> <tp:taxon-name-part taxon-name-part-type="species">simile</tp:taxon-name-part></tp:taxon-name></italic> sp. n. (Pices, <tp:taxon-name><tp:taxon-name-part taxon-name-part-type="order">Ophidiiformes</tp:taxon-name-part></tp:taxon-name>, <tp:taxon-name><tp:taxon-name-part taxon-name-part-type="family">Bythitidae</tp:taxon-name-part></tp:taxon-name>). Résultats des expéditions bio-spéologiques cubano-roumanianes à Cuba, Bucarest, Romania, 185–190.</mixed-citation></ref><ref id="B23"><mixed-citation xmlns:xlink="http://www.w3.org/1999/xlink" xlink:type="simple"><person-group><name name-style="western"><surname>Nielsen</surname><given-names>JG</given-names></name><name name-style="western"><surname>Cohen</surname><given-names>DM</given-names></name><name name-style="western"><surname>Markle</surname><given-names>DF</given-names></name><name name-style="western"><surname>Robins</surname><given-names>CR</given-names></name></person-group> (<year>1999</year>) Ophidiiform Fishes of the World (Order <tp:taxon-name><tp:taxon-name-part taxon-name-part-type="order">Ophidiiformes</tp:taxon-name-part></tp:taxon-name>). FAO Species Catalogue 18: I–XI + 1–178.</mixed-citation></ref><ref id="B20"><mixed-citation xmlns:xlink="http://www.w3.org/1999/xlink" xlink:type="simple"><person-group><name name-style="western"><surname>Møller</surname><given-names>PR</given-names></name><name name-style="western"><surname>Schwarzhans</surname><given-names>W</given-names></name><name name-style="western"><surname>Iliffe</surname><given-names>TM</given-names></name><name name-style="western"><surname>Nielsen</surname><given-names>JG</given-names></name></person-group> (<year>2006</year>) <article-title>Revision of the Bahamian cave-fishes of the genus <italic><tp:taxon-name><tp:taxon-name-part taxon-name-part-type="genus">Lucifuga</tp:taxon-name-part></tp:taxon-name></italic> (<tp:taxon-name>Ophidiiformes</tp:taxon-name>, <tp:taxon-name><tp:taxon-name-part taxon-name-part-type="family">Bythitidae</tp:taxon-name-part></tp:taxon-name>), with description of a new species from islands on the Little Bahama Bank.</article-title><source>Zootaxa</source><volume>1223</volume>: <fpage>23</fpage>–<lpage>46</lpage>. <ext-link xlink:type="simple" ext-link-type="doi" xlink:href="10.11646/zootaxa.1223.1.3">https://doi.org/10.11646/zootaxa.1223.1.3</ext-link></mixed-citation></ref><ref id="B5"><mixed-citation xmlns:xlink="http://www.w3.org/1999/xlink" xlink:type="simple"><person-group><name name-style="western"><surname>Díaz-Pérez</surname><given-names>PA</given-names></name><name name-style="western"><surname>Lima</surname><given-names>AM</given-names></name><name name-style="western"><surname>García</surname><given-names>E</given-names></name></person-group> (<year>1987a</year>) <article-title>Morfología Externa de Ejemplares Machos de <italic><tp:taxon-name><tp:taxon-name-part taxon-name-part-type="genus">Lucifuga</tp:taxon-name-part> <tp:taxon-name-part taxon-name-part-type="species">simile</tp:taxon-name-part></tp:taxon-name></italic> Nalbant, 1981 (<tp:taxon-name><tp:taxon-name-part taxon-name-part-type="order">Ophidiiformes</tp:taxon-name-part></tp:taxon-name>, <tp:taxon-name><tp:taxon-name-part taxon-name-part-type="family">Bythitidae</tp:taxon-name-part></tp:taxon-name>).</article-title><source>Revista Biología</source><volume>1</volume>: <fpage>77</fpage>–<lpage>84</lpage>.</mixed-citation></ref></ref-list></tp:taxon-treatment>
