# Supplementary material for: A new species of the cave-fish genus Lucifuga (Ophidiiformes, Bythitidae), from eastern Cuba
Source: Zookeys. 2020 Jul 6;946:17–35. doi: 10.3897/zookeys.946.51373 (PMC7358250; doi:10.3897/zookeys.946.51373)
Supplement: XML Treatment for Lucifuga dentata [file zookeys.946.51373-treatment4.xml]

<!DOCTYPE tp:taxon-treatment
  PUBLIC "-//TaxonX//DTD Taxonomic Treatment Publishing DTD v0 20100105//EN" "tax-treatment-NSO.dtd">
<tp:taxon-treatment xmlns:tp="http://www.plazi.org/taxpub"><tp:treatment-meta><kwd-group><label>Taxon classification</label><kwd><named-content xmlns:xlink="http://www.w3.org/1999/xlink" content-type="kingdom">Animalia</named-content></kwd><kwd><named-content xmlns:xlink="http://www.w3.org/1999/xlink" content-type="order">Ophidiiformes</named-content></kwd><kwd><named-content xmlns:xlink="http://www.w3.org/1999/xlink" content-type="family">Bythitidae</named-content></kwd></kwd-group><mixed-citation publication-type="journal"><person-group><name><surname>Hernández</surname><given-names>Damir</given-names></name><name><surname>Møller</surname><given-names>Peter Rask</given-names></name><name><surname>Casane</surname><given-names>Didier</given-names></name><name><surname>García-Machado</surname><given-names>Erik</given-names></name></person-group><article-title>A new species of the cave-fish genus <italic><tp:taxon-name><tp:taxon-name-part taxon-name-part-type="genus" reg="Lucifuga">Lucifuga</tp:taxon-name-part></tp:taxon-name></italic> (<tp:taxon-name><tp:taxon-name-part taxon-name-part-type="order">Ophidiiformes</tp:taxon-name-part></tp:taxon-name>, <tp:taxon-name><tp:taxon-name-part taxon-name-part-type="family">Bythitidae</tp:taxon-name-part></tp:taxon-name>), from eastern Cuba</article-title><source>Zookeys</source><day>06</day><month>7</month><year>2020</year><volume>946</volume><fpage>17</fpage><lpage>35</lpage><pub-id pub-id-type="doi">10.3897/zookeys.946.51373</pub-id></mixed-citation></tp:treatment-meta><tp:nomenclature><tp:taxon-name><object-id xmlns:xlink="http://www.w3.org/1999/xlink" content-type="arpha" xlink:type="simple">B31359FA-4188-5C84-82C6-84895B9C0393</object-id>
            <tp:taxon-name-part taxon-name-part-type="genus" reg="Lucifuga">Lucifuga</tp:taxon-name-part>
            <tp:taxon-name-part taxon-name-part-type="species" reg="dentata">dentata</tp:taxon-name-part>
          </tp:taxon-name><tp:taxon-authority>Poey, 1858</tp:taxon-authority></tp:nomenclature><tp:treatment-sec sec-type="material" id="SECID0E6BDI"><title>Material examined.</title><p>(126 specimens: 63 females, 63 males).</p></tp:treatment-sec><tp:treatment-sec sec-type="Syntypes and/or Poey specimens" id="SECID0EECDI"><title>Syntypes and/or Poey specimens.</title><p><abbrev xmlns:xlink="http://www.w3.org/1999/xlink" content-type="institution" xlink:title="Museum of Comparative Zoology, Harvard University, Ichthyology Department, Cambridge, Massachusetts, U.S.A" id="ABBRID0EKCDI" xlink:type="simple">MCZ</abbrev> 12415, 32329, 85–90 mm SL, females, Cave of Cajio, Cuba.</p></tp:treatment-sec><tp:treatment-sec sec-type="Additional specimens" id="SECID0EPCDI"><title>Additional specimens.</title><p><named-content xmlns:xlink="http://www.w3.org/1999/xlink" content-type="dwc:institutional_code" xlink:type="simple">MFP</named-content> 18.000312, 93.6 mm SL, female, El Judio cave, Guanahacabibes peninsula, Sandino municipality, collected by José Luis Ponce de León, October 2006; <named-content xmlns:xlink="http://www.w3.org/1999/xlink" content-type="dwc:institutional_code" xlink:type="simple">MFP</named-content> 18.000048, 97.35 mm SL, female, El Judio cave, Guanahacabibes peninsula, Sandino municipality, collected by José Luis Ponce de León, October 2006; <named-content xmlns:xlink="http://www.w3.org/1999/xlink" content-type="dwc:institutional_code" xlink:type="simple">MFP</named-content> 18.000195, 107.1 mm SL, male, El Judio cave, Guanahacabibes peninsula, Sandino municipality, collected by Niurka Hernández, 11 September 2006; <named-content xmlns:xlink="http://www.w3.org/1999/xlink" content-type="dwc:institutional_code" xlink:type="simple">MFP</named-content> 18.000313 100.1 mm SL, female, El Judio cave, Guanahacabibes peninsula, Sandino municipality, collected by José Ponce de León, April 2007; <named-content xmlns:xlink="http://www.w3.org/1999/xlink" content-type="dwc:institutional_code" xlink:type="simple">MFP</named-content> 18.000314 95.1 mm SL, female, El Judio cave, Guanahacabibes peninsula, Sandino municipality, collected by José Ponce de León, April 2007; <named-content xmlns:xlink="http://www.w3.org/1999/xlink" content-type="dwc:institutional_code" xlink:type="simple">MFP</named-content> 18.000315 78.5 mm SL, female, El Judio cave, Guanahacabibes peninsula, Sandino municipality, collected by José Ponce de León, April 2007; <named-content xmlns:xlink="http://www.w3.org/1999/xlink" content-type="dwc:institutional_code" xlink:type="simple">MFP</named-content> 18.000316, 79.95 mm SL, female, El Grillo cave, El Valle locality, Sandino municipality, collected by Yosvani Medina and Damir Hernández, 7 May 2003; <named-content xmlns:xlink="http://www.w3.org/1999/xlink" content-type="dwc:institutional_code" xlink:type="simple">MFP</named-content> 18.000317 (2 specimens), 75.95–100.9 mm SL, La Raja cave, La Jarreta locality, Sandino municipality, collected by Yosvani Medina and Damir Hernández, 6 May 2003; <named-content xmlns:xlink="http://www.w3.org/1999/xlink" content-type="dwc:institutional_code" xlink:type="simple">MFP</named-content> 18.000318 (3 specimens), 93.0–93.5 mm SL, El Jagüey cave, Majin locality, Sandino municipality, collected by Yosvani Medina and Damir Hernández, 30 April 2003; <named-content xmlns:xlink="http://www.w3.org/1999/xlink" content-type="dwc:institutional_code" xlink:type="simple">MFP</named-content> 18.000319 (3 specimens), 75.6–104.3 mm SL, El Patrón cave, Majin locality, Sandino municipality, collected by Yosvani Medina and Damir Hernández, 30 April 2003; <named-content xmlns:xlink="http://www.w3.org/1999/xlink" content-type="dwc:institutional_code" xlink:type="simple">MFP</named-content> 18.000320 (4 specimens), 77.25–97.25 mm SL, Felipe cave, Cayuco locality, Sandino municipality, collected by Erik García-Machado and Pedro Chevalier, 1 March 2001; <named-content xmlns:xlink="http://www.w3.org/1999/xlink" content-type="dwc:institutional_code" xlink:type="simple">MFP</named-content> 18.000321, 81.05 mm SL, female, Pozo Azul sinkhole, Cayuco locality, Sandino municipality, collected by Erik García-Machado, Pedro Chevalier and Damir Hernández, 18 September 2007; <named-content xmlns:xlink="http://www.w3.org/1999/xlink" content-type="dwc:institutional_code" xlink:type="simple">MFP</named-content> 18.000322, 92.5 mm SL, female, Pozo Azul sinkhole, Cayuco locality, Sandino municipality, collected by Erik García-Machado, Pedro Chevalier and Damir Hernández, 18 September 2007; <named-content xmlns:xlink="http://www.w3.org/1999/xlink" content-type="dwc:institutional_code" xlink:type="simple">MFP</named-content> 18.000323, 90.15 mm SL, male, Pozo Azul sinkhole, Cayuco locality, Sandino municipality, collected by Erik García-Machado, Pedro Chevalier and Damir Hernández, 18 September 2007; <named-content xmlns:xlink="http://www.w3.org/1999/xlink" content-type="dwc:institutional_code" xlink:type="simple">MFP</named-content> 18.000324, 82.9 mm SL, female, Pozo Azul sinkhole, Cayuco locality, Sandino municipality, collected by Erik García-Machado, Pedro Chevalier and Damir Hernández, 18 September 2007. South of Havana Province: <named-content xmlns:xlink="http://www.w3.org/1999/xlink" content-type="dwc:institutional_code" xlink:type="simple">MFP</named-content> 18.000325 (2 specimens), 100.0–103.4 mm SL, Paredones cave, La Salud locality, Caimito municipality, collected by Antonio Nuñez Jimenez, date unknown; <named-content xmlns:xlink="http://www.w3.org/1999/xlink" content-type="dwc:institutional_code" xlink:type="simple">MFP</named-content> 18.000326, 105.0 mm SL, female, Paredones cave, La Salud locality, Caimito municipality, collected by José Álvarez Lemus, date unknown; <named-content xmlns:xlink="http://www.w3.org/1999/xlink" content-type="dwc:institutional_code" xlink:type="simple">MFP</named-content> 18.000327, 52.5 mm SL, female, Paredones cave, La Salud locality, Caimito municipality, collected by Erik García-Machado, Pedro Chevalier and Damir Hernández, 18 March 2004; <named-content xmlns:xlink="http://www.w3.org/1999/xlink" content-type="dwc:institutional_code" xlink:type="simple">MFP</named-content> 18.000328, 82.55 mm SL, female, Paredones cave, La Salud locality, Caimito municipality, collected by Erik García-Machado, Pedro Chevalier and Damir Hernández, 18 March 2004; <named-content xmlns:xlink="http://www.w3.org/1999/xlink" content-type="dwc:institutional_code" xlink:type="simple">MFP</named-content> 18.000329, 86.61 mm SL, female, Paredones cave, La Salud locality, Caimito municipality, collected by Erik García-Machado, Pedro Chevalier and Damir Hernández, 18 March 2004; <named-content xmlns:xlink="http://www.w3.org/1999/xlink" content-type="dwc:institutional_code" xlink:type="simple">MFP</named-content> 18.000330, 104.0 mm SL, male, Paredones cave, La Salud locality, Caimito municipality, collected by Erik García-Machado, Pedro Chevalier and Damir Hernández, 18 March 2004; <named-content xmlns:xlink="http://www.w3.org/1999/xlink" content-type="dwc:institutional_code" xlink:type="simple">MFP</named-content> 18.000331, 103.5 mm SL, male, Juanelo Piedra cave, Quibicán municipality, collected by José R. Martínez and Gonzalo Abio, date unknown; <named-content xmlns:xlink="http://www.w3.org/1999/xlink" content-type="dwc:institutional_code" xlink:type="simple">MFP</named-content> 18.000332, 120.0 mm SL, male, Juanelo Piedra cave, Quibicán municipality, collected by Erik García-Machado, Pedro Chevalier and Damir Hernández, 1 July 2005; <named-content xmlns:xlink="http://www.w3.org/1999/xlink" content-type="dwc:institutional_code" xlink:type="simple">MFP</named-content> 18.000333, 102.15 mm SL, male, Juanelo Piedra cave, Quibicán municipality, collected by Erik García-Machado, Pedro Chevalier and Damir Hernández, 1 July 2005; <named-content xmlns:xlink="http://www.w3.org/1999/xlink" content-type="dwc:institutional_code" xlink:type="simple">MFP</named-content> 18.000334, 97.4 mm SL, male, Juanelo Piedra cave, Quibicán municipality, collected by Erik García-Machado, Pedro Chevalier and Damir Hernández, 1 July 2005; <named-content xmlns:xlink="http://www.w3.org/1999/xlink" content-type="dwc:institutional_code" xlink:type="simple">MFP</named-content> 18.000335, 92.5 mm SL, male, Juanelo Piedra cave, Quibicán municipality, collected by Erik García-Machado, Pedro Chevalier and Damir Hernández, 1 July 2005; <named-content xmlns:xlink="http://www.w3.org/1999/xlink" content-type="dwc:institutional_code" xlink:type="simple">MFP</named-content> 18.000336, 90.9 mm SL, female, Juanelo Piedra cave, Quibicán municipality, collected by Erik García-Machado, Pedro Chevalier and Damir Hernández, 1 July 2005; <named-content xmlns:xlink="http://www.w3.org/1999/xlink" content-type="dwc:institutional_code" xlink:type="simple">MFP</named-content> 18.000368 (20 specimens), 75.9–121.2 mm SL, Luis Piedra cave, Quibicán municipality, collected by Alfredo Garcia-Debrás and Abel Ramirez, July 1993; <named-content xmlns:xlink="http://www.w3.org/1999/xlink" content-type="dwc:institutional_code" xlink:type="simple">MFP</named-content> 18.000337 119.0 mm SL, male, Emilio cave, Ashton formation, Las Cañas locality, Artemisa municipality, collected by Erik García-Machado, 20 October 1984; <named-content xmlns:xlink="http://www.w3.org/1999/xlink" content-type="dwc:institutional_code" xlink:type="simple">MFP</named-content> 18.000338, 115.0 mm SL, male, Emilio cave, Ashton formation, Las Cañas locality, Artemisa municipality, collected by Armando Montoto, Javier Vazquez, Erik García-Machado and Pedro A. Díaz, 26 January 1985; <named-content xmlns:xlink="http://www.w3.org/1999/xlink" content-type="dwc:institutional_code" xlink:type="simple">MFP</named-content> 18.000339 (2 specimens), 96.0–99.1 mm SL, Emilio cave, Ashton formation, Las Cañas locality, Artemisa municipality, collected by Armando Montoto and Gonzalo Abio, 5 May 1984; <named-content xmlns:xlink="http://www.w3.org/1999/xlink" content-type="dwc:institutional_code" xlink:type="simple">MFP</named-content> 18.000340 (4 specimens), 84.5–101.9 mm SL, Emilio cave, Ashton formation, Las Cañas locality, Artemisa municipality, collected by Erik García-Machado, Pedro Chevalier, Armando Montoto and Lisset Gómez, 25 October 2000; <named-content xmlns:xlink="http://www.w3.org/1999/xlink" content-type="dwc:institutional_code" xlink:type="simple">MFP</named-content> 18.000342, 86.1 mm SL, male, Baño II cave, Ashton formation, Las Cañas locality, Artemisa municipality, collected by Gonzalo Abio, 20 October 1984; <named-content xmlns:xlink="http://www.w3.org/1999/xlink" content-type="dwc:institutional_code" xlink:type="simple">MFP</named-content> 18.000343 (4 specimens), 67.15–90.25 mm SL, Baño II cave, Ashton formation, Las Cañas locality, Artemisa municipality, collected by Erik García-Machado, Pedro Chevalier, Armando Montoto and Lisset Gómez, 25 October 2000; <named-content xmlns:xlink="http://www.w3.org/1999/xlink" content-type="dwc:institutional_code" xlink:type="simple">MFP</named-content> 18.000196, 82.15 mm SL, female, Baño II cave, Ashton formation, Las Cañas locality, Artemisa municipality, collected by Erik García-Machado, Pedro Chevalier and Damir Hernández, 11 July 2002; <named-content xmlns:xlink="http://www.w3.org/1999/xlink" content-type="dwc:institutional_code" xlink:type="simple">MFP</named-content> 18.000341 (2 specimens), 67.15–90.25 mm SL, Baño II cave, Ashton formation, Las Cañas locality, Artemisa municipality, collected by Erik García-Machado, Pedro Chevalier and Damir Hernández, 11 July 2002; <named-content xmlns:xlink="http://www.w3.org/1999/xlink" content-type="dwc:institutional_code" xlink:type="simple">MFP</named-content> 18.000345 (5 specimens), 74.3–95.25 mm SL, Lechuza cave, Ashton formation, Las Cañas locality, Artemisa municipality, collected by Erik García-Machado, Pedro Chevalier, Armando Montoto and Lisset Gómez, 25 October 2000; <named-content xmlns:xlink="http://www.w3.org/1999/xlink" content-type="dwc:institutional_code" xlink:type="simple">MFP</named-content> 18.000344, 81.0 mm SL, female, El Sitio cave, Ashton formation, Las Cañas locality, Artemisa municipality, collected by José R. Martínez and Gonzalo Abio, 20 October 1984; <named-content xmlns:xlink="http://www.w3.org/1999/xlink" content-type="dwc:institutional_code" xlink:type="simple">MFP</named-content> 18.000346, 85.0 mm SL, male, El Sitio cave, Ashton formation, Las Cañas locality, Artemisa municipality (collection data unknown). South of Matanzas Province: <named-content xmlns:xlink="http://www.w3.org/1999/xlink" content-type="dwc:institutional_code" xlink:type="simple">MFP</named-content> 18.000347, 81.5 mm SL, male, Chicharrones cave, Bolondrón municipality, collected by Erik García-Machado, Pedro Chevalier and Damir Hernández, 28 April 2005; <named-content xmlns:xlink="http://www.w3.org/1999/xlink" content-type="dwc:institutional_code" xlink:type="simple">MFP</named-content> 18.000348, 78.35 mm SL, male, Chicharrones cave, Bolondrón municipality, collected by Erik García-Machado, Pedro Chevalier and Damir Hernández, 28 April 2005; <named-content xmlns:xlink="http://www.w3.org/1999/xlink" content-type="dwc:institutional_code" xlink:type="simple">MFP</named-content> 18.000349, 73.1 mm SL, female, Chicharrones cave, Bolondrón municipality, collected by Erik García-Machado, Pedro Chevalier and Damir Hernández, 28 April 2005; <named-content xmlns:xlink="http://www.w3.org/1999/xlink" content-type="dwc:institutional_code" xlink:type="simple">MFP</named-content> 18.000350, 74.1 mm SL, female, Chicharrones cave, Bolondrón municipality, collected by Erik García-Machado, Pedro Chevalier and Damir Hernández, 28 April 2005; <named-content xmlns:xlink="http://www.w3.org/1999/xlink" content-type="dwc:institutional_code" xlink:type="simple">MFP</named-content> 18.000351, 79.9 mm SL, female, Chicharrones cave, Bolondrón municipality, collected by Erik García-Machado, Pedro Chevalier and Damir Hernández, 28 April 2005; <named-content xmlns:xlink="http://www.w3.org/1999/xlink" content-type="dwc:institutional_code" xlink:type="simple">MFP</named-content> 18.000352, 77.15 mm SL, male, Chicharrones cave, Bolondrón municipality, collected by Erik García-Machado, Pedro Chevalier and Damir Hernández, September 2008; <named-content xmlns:xlink="http://www.w3.org/1999/xlink" content-type="dwc:institutional_code" xlink:type="simple">MFP</named-content> 18.000369 (11 specimens), 69.0–114.15 mm SL, Chicharrones cave, Bolondrón municipality, collected by Alfredo Garcia-Debrás, October 1996; <named-content xmlns:xlink="http://www.w3.org/1999/xlink" content-type="dwc:institutional_code" xlink:type="simple">MFP</named-content> 18.000370 (3 specimens), 74.0–104.0 mm SL, Los Chivos cave, Bolondrón municipality, collected by Alfredo Garcia-Debrás, October 1996; <named-content xmlns:xlink="http://www.w3.org/1999/xlink" content-type="dwc:institutional_code" xlink:type="simple">MFP</named-content> 18.000367 (12 specimens), 65.25–120.1 mm SL, Los Chivos cave, Bolondrón municipality, collected by Alfredo Garcia-Debrás, October 1996; <named-content xmlns:xlink="http://www.w3.org/1999/xlink" content-type="dwc:institutional_code" xlink:type="simple">MFP</named-content> 18.000197, 78.95 mm SL, male, Perico Sánchez cave, Jagüey Grande municipality, collected by Erik García-Machado, Pedro Chevalier and Damir Hernández, 27 April 2005; <named-content xmlns:xlink="http://www.w3.org/1999/xlink" content-type="dwc:institutional_code" xlink:type="simple">MFP</named-content> 18.000353, 69.05 mm SL, female, Perico Sánchez cave, Jagüey Grande municipality, collected by Erik García-Machado, Pedro Chevalier and Damir Hernández, 27 April 2005; <named-content xmlns:xlink="http://www.w3.org/1999/xlink" content-type="dwc:institutional_code" xlink:type="simple">MFP</named-content> 18.000354, 67.45 mm SL, male, Perico Sánchez cave, Jagüey Grande municipality, collected by Erik García-Machado, Pedro Chevalier and Damir Hernández, 27 April 2005; <named-content xmlns:xlink="http://www.w3.org/1999/xlink" content-type="dwc:institutional_code" xlink:type="simple">MFP</named-content> 18.000355, 71.55 mm SL, female, Perico Sánchez cave, Jagüey Grande municipality, collected by Erik García-Machado, Pedro Chevalier and Damir Hernández, 27 April 2005; <named-content xmlns:xlink="http://www.w3.org/1999/xlink" content-type="dwc:institutional_code" xlink:type="simple">MFP</named-content> 18.000356, 72.9 mm SL, female, El Pozo cave, Agramonte municipality, collected by Erik García-Machado, Pedro Chevalier and Damir Hernández, 27 April 2005; <named-content xmlns:xlink="http://www.w3.org/1999/xlink" content-type="dwc:institutional_code" xlink:type="simple">MFP</named-content> 18.000357, 72.95 mm SL, female, El Pozo cave, Agramonte municipality, collected by Erik García-Machado, Pedro Chevalier and Damir Hernández, 27 April 2005; <named-content xmlns:xlink="http://www.w3.org/1999/xlink" content-type="dwc:institutional_code" xlink:type="simple">MFP</named-content> 18.000358, 79.5 mm SL, female, El Pozo cave, Agramonte municipality, collected by Erik García-Machado, Pedro Chevalier and Damir Hernández, 27 April 2005; <named-content xmlns:xlink="http://www.w3.org/1999/xlink" content-type="dwc:institutional_code" xlink:type="simple">MFP</named-content> 18.000359, 66.95 mm SL, female, El Pozo cave, Agramonte municipality, collected by Erik García-Machado, Pedro Chevalier and Damir Hernández, 27 April 2005; <named-content xmlns:xlink="http://www.w3.org/1999/xlink" content-type="dwc:institutional_code" xlink:type="simple">MFP</named-content> 18.000360, 87.05 mm SL, male, El Pozo cave, Agramonte municipality, collected by Erik García-Machado, Pedro Chevalier and Damir Hernández, 27 April 2005; <named-content xmlns:xlink="http://www.w3.org/1999/xlink" content-type="dwc:institutional_code" xlink:type="simple">MFP</named-content> 18.000361, 82.6 mm SL, female, El Pozo cave, Agramonte municipality, collected by Erik García-Machado, Pedro Chevalier and Damir Hernández, 27 April 2005; <named-content xmlns:xlink="http://www.w3.org/1999/xlink" content-type="dwc:institutional_code" xlink:type="simple">MFP</named-content> 18.000362, 114.15 mm SL, male, La Carreta cave, Agramonte municipality, collected by Erik García-Machado, Pedro Chevalier, Didier Casane and Damir Hernández, 26 July 2005; <named-content xmlns:xlink="http://www.w3.org/1999/xlink" content-type="dwc:institutional_code" xlink:type="simple">MFP</named-content> 18.000363, 91.6 mm SL, male, La Carreta cave, Agramonte municipality, collected by Erik García-Machado, Pedro Chevalier, Didier Casane and Damir Hernández, 26 July 2005; <named-content xmlns:xlink="http://www.w3.org/1999/xlink" content-type="dwc:institutional_code" xlink:type="simple">MFP</named-content> 18.000364, 106.9 mm SL, male, La Ratonera cave, Agramonte municipality, collected by Erik García-Machado, Pedro Chevalier, Didier Casane and Damir Hernández, 26 July 2005; <named-content xmlns:xlink="http://www.w3.org/1999/xlink" content-type="dwc:institutional_code" xlink:type="simple">MFP</named-content> 18.000365, 105.2 mm SL, male, La Ratonera cave, Agramonte municipality, collected by Erik García-Machado, Pedro Chevalier, Didier Casane and Damir Hernández, 26 July 2005; <named-content xmlns:xlink="http://www.w3.org/1999/xlink" content-type="dwc:institutional_code" xlink:type="simple">MFP</named-content> 18.000366, 99.2 mm SL, male, La Ratonera cave, Agramonte municipality, collected by Erik García-Machado, Pedro Chevalier, Didier Casane and Damir Hernández, 26 July 2005.</p></tp:treatment-sec><tp:treatment-sec sec-type="remarks" id="SECID0EQMDI"><title>Remarks.</title><p><italic><tp:taxon-name><tp:taxon-name-part taxon-name-part-type="genus" reg="Lucifuga">Lucifuga</tp:taxon-name-part> <tp:taxon-name-part taxon-name-part-type="species" reg="dentata">dentata</tp:taxon-name-part></tp:taxon-name></italic> has been described as having the caudal fin free from dorsal and anal fins and the occiput naked (Poey, 1858; Cohen and Robins, 1970; Vergara, 1980; Nalbant, 1981; <xref ref-type="bibr" rid="B23">Nielsen et al., 1999</xref>; <xref ref-type="bibr" rid="B20">Møller et al. 2006</xref>). However, we have found that in 60% of the specimens the caudal fin is partially joined to the dorsal and anal fins by tiny basal membranes. Additionally, two individuals, from Luis Piedra caves, have the caudal fin broadly joined to the anal fin. These two conditions were previously assigned as diagnostic for <italic><tp:taxon-name><tp:taxon-name-part taxon-name-part-type="genus" reg="Lucifuga">L.</tp:taxon-name-part> <tp:taxon-name-part taxon-name-part-type="species" reg="simile">simile</tp:taxon-name-part></tp:taxon-name></italic> (Díaz et al. 1987a; Díaz 1988). We also found that around 14% of the specimens have the occiput with different degrees of squamation as described for <italic><tp:taxon-name><tp:taxon-name-part taxon-name-part-type="genus" reg="Lucifuga">L.</tp:taxon-name-part> <tp:taxon-name-part taxon-name-part-type="species" reg="spelaeotes">spelaeotes</tp:taxon-name-part></tp:taxon-name></italic>.</p><p>As mention previously for <italic><tp:taxon-name><tp:taxon-name-part taxon-name-part-type="genus" reg="Lucifuga">L.</tp:taxon-name-part> <tp:taxon-name-part taxon-name-part-type="species" reg="subterranea">subterranea</tp:taxon-name-part></tp:taxon-name></italic>, the sampling at localities near to those mentioned in Poey’s original description of the species, applied exactly for <italic><tp:taxon-name><tp:taxon-name-part taxon-name-part-type="genus" reg="Lucifuga">L.</tp:taxon-name-part> <tp:taxon-name-part taxon-name-part-type="species" reg="dentata">dentata</tp:taxon-name-part></tp:taxon-name></italic>. We also use several exemplars from Juanelo Piedra and Luis Piedra caves which are near to El Cajio cave (ca. 2 km) the type-locality referred by <xref ref-type="bibr" rid="B24">Poey (1858)</xref>. <italic><tp:taxon-name><tp:taxon-name-part taxon-name-part-type="genus" reg="Lucifuga">Lucifuga</tp:taxon-name-part> <tp:taxon-name-part taxon-name-part-type="species" reg="dentata">dentata</tp:taxon-name-part></tp:taxon-name></italic> is the most abundant and widely distributed <italic><tp:taxon-name><tp:taxon-name-part taxon-name-part-type="genus" reg="Lucifuga">Lucifuga</tp:taxon-name-part></tp:taxon-name></italic> species in Cuba. It is found in caves from median-southern karts from central (Matanzas province) to the western part of the island (Guanahacabibes Peninsula). Its distribution is not continuous, with the most important gap between western Havana and Guanahacabibes, Pinar del Río (<xref ref-type="bibr" rid="B15">Hernández et al. 2016</xref>).</p></tp:treatment-sec><ref-list><ref id="B23"><mixed-citation xmlns:xlink="http://www.w3.org/1999/xlink" xlink:type="simple"><person-group><name name-style="western"><surname>Nielsen</surname><given-names>JG</given-names></name><name name-style="western"><surname>Cohen</surname><given-names>DM</given-names></name><name name-style="western"><surname>Markle</surname><given-names>DF</given-names></name><name name-style="western"><surname>Robins</surname><given-names>CR</given-names></name></person-group> (<year>1999</year>) Ophidiiform Fishes of the World (Order <tp:taxon-name><tp:taxon-name-part taxon-name-part-type="order">Ophidiiformes</tp:taxon-name-part></tp:taxon-name>). FAO Species Catalogue 18: I–XI + 1–178.</mixed-citation></ref><ref id="B20"><mixed-citation xmlns:xlink="http://www.w3.org/1999/xlink" xlink:type="simple"><person-group><name name-style="western"><surname>Møller</surname><given-names>PR</given-names></name><name name-style="western"><surname>Schwarzhans</surname><given-names>W</given-names></name><name name-style="western"><surname>Iliffe</surname><given-names>TM</given-names></name><name name-style="western"><surname>Nielsen</surname><given-names>JG</given-names></name></person-group> (<year>2006</year>) <article-title>Revision of the Bahamian cave-fishes of the genus <italic><tp:taxon-name><tp:taxon-name-part taxon-name-part-type="genus">Lucifuga</tp:taxon-name-part></tp:taxon-name></italic> (<tp:taxon-name>Ophidiiformes</tp:taxon-name>, <tp:taxon-name><tp:taxon-name-part taxon-name-part-type="family">Bythitidae</tp:taxon-name-part></tp:taxon-name>), with description of a new species from islands on the Little Bahama Bank.</article-title><source>Zootaxa</source><volume>1223</volume>: <fpage>23</fpage>–<lpage>46</lpage>. <ext-link xlink:type="simple" ext-link-type="doi" xlink:href="10.11646/zootaxa.1223.1.3">https://doi.org/10.11646/zootaxa.1223.1.3</ext-link></mixed-citation></ref><ref id="B24"><mixed-citation xmlns:xlink="http://www.w3.org/1999/xlink" xlink:type="simple"><person-group><name name-style="western"><surname>Poey</surname><given-names>F</given-names></name></person-group> (<year>1858</year>) Memorias Sobre la Historia Natural de la Isla de Cuba, Acompañadas de Sumarios Latinos y Frases en Francés, Imprenta de Barcina, Habana, 442 pp.</mixed-citation></ref><ref id="B15"><mixed-citation xmlns:xlink="http://www.w3.org/1999/xlink" xlink:type="simple"><person-group><name name-style="western"><surname>Hernández</surname><given-names>D</given-names></name><name name-style="western"><surname>Casane</surname><given-names>D</given-names></name><name name-style="western"><surname>Chevalier-Monteagudo</surname><given-names>P</given-names></name><name name-style="western"><surname>Bernatchez</surname><given-names>L</given-names></name><name name-style="western"><surname>García-Machado</surname><given-names>E</given-names></name></person-group> (<year>2016</year>) Go West: A One Way Stepping–Stone Dispersion Model for the Cavefish <italic><tp:taxon-name><tp:taxon-name-part taxon-name-part-type="genus">Lucifuga</tp:taxon-name-part> <tp:taxon-name-part taxon-name-part-type="species">dentata</tp:taxon-name-part></tp:taxon-name></italic> in Western Cuba. PLOS ONE 11(4): e0153545. <ext-link xlink:type="simple" ext-link-type="doi" xlink:href="10.1371/journal.pone.0153545">https://doi.org/10.1371/journal.pone.0153545</ext-link></mixed-citation></ref></ref-list></tp:taxon-treatment>
