# Supplementary material for: A new species of the cave-fish genus Lucifuga (Ophidiiformes, Bythitidae), from eastern Cuba
Source: Zookeys. 2020 Jul 6;946:17–35. doi: 10.3897/zookeys.946.51373 (PMC7358250; doi:10.3897/zookeys.946.51373)
Supplement: XML Treatment for Lucifuga simile [file zookeys.946.51373-treatment5.xml]

<!DOCTYPE tp:taxon-treatment
  PUBLIC "-//TaxonX//DTD Taxonomic Treatment Publishing DTD v0 20100105//EN" "tax-treatment-NSO.dtd">
<tp:taxon-treatment xmlns:tp="http://www.plazi.org/taxpub"><tp:treatment-meta><kwd-group><label>Taxon classification</label><kwd><named-content xmlns:xlink="http://www.w3.org/1999/xlink" content-type="kingdom">Animalia</named-content></kwd><kwd><named-content xmlns:xlink="http://www.w3.org/1999/xlink" content-type="order">Ophidiiformes</named-content></kwd><kwd><named-content xmlns:xlink="http://www.w3.org/1999/xlink" content-type="family">Bythitidae</named-content></kwd></kwd-group><mixed-citation publication-type="journal"><person-group><name><surname>Hernández</surname><given-names>Damir</given-names></name><name><surname>Møller</surname><given-names>Peter Rask</given-names></name><name><surname>Casane</surname><given-names>Didier</given-names></name><name><surname>García-Machado</surname><given-names>Erik</given-names></name></person-group><article-title>A new species of the cave-fish genus <italic><tp:taxon-name><tp:taxon-name-part taxon-name-part-type="genus" reg="Lucifuga">Lucifuga</tp:taxon-name-part></tp:taxon-name></italic> (<tp:taxon-name><tp:taxon-name-part taxon-name-part-type="order">Ophidiiformes</tp:taxon-name-part></tp:taxon-name>, <tp:taxon-name><tp:taxon-name-part taxon-name-part-type="family">Bythitidae</tp:taxon-name-part></tp:taxon-name>), from eastern Cuba</article-title><source>Zookeys</source><day>06</day><month>7</month><year>2020</year><volume>946</volume><fpage>17</fpage><lpage>35</lpage><pub-id pub-id-type="doi">10.3897/zookeys.946.51373</pub-id></mixed-citation></tp:treatment-meta><tp:nomenclature><tp:taxon-name><object-id xmlns:xlink="http://www.w3.org/1999/xlink" content-type="arpha" xlink:type="simple">C79B8B04-B914-5FAF-84DF-996D8F44F291</object-id>
            <tp:taxon-name-part taxon-name-part-type="genus" reg="Lucifuga">Lucifuga</tp:taxon-name-part>
            <tp:taxon-name-part taxon-name-part-type="species" reg="simile">simile</tp:taxon-name-part>
          </tp:taxon-name><tp:taxon-authority>Nalbant, 1981</tp:taxon-authority></tp:nomenclature><tp:treatment-sec sec-type="material" id="SECID0EUQDI"><title>Material examined.</title><p>(22 specimens: 8 females, 14 males).</p></tp:treatment-sec><tp:treatment-sec sec-type="Additional specimens" id="SECID0EZQDI"><title>Additional specimens.</title><p><named-content xmlns:xlink="http://www.w3.org/1999/xlink" content-type="dwc:institutional_code" xlink:type="simple">MFP</named-content> 18.000406, (4 specimens), 57.5–100.5 mm SL, Grieta Punta de Guana crevice, Matanzas municipality, North of Matanzas province, Cuba, collected by Gonzalo Abio, Armando Montoto and Erik García-Machado, 6 October 1984; <named-content xmlns:xlink="http://www.w3.org/1999/xlink" content-type="dwc:institutional_code" xlink:type="simple">MFP</named-content> 18.000407, 62.55 mm SL, male, Grieta Punta de Guana crevice, Matanzas municipality, North of Matanzas province, Cuba, collected by Gonzalo Abio, November 1984; <named-content xmlns:xlink="http://www.w3.org/1999/xlink" content-type="dwc:institutional_code" xlink:type="simple">MFP</named-content> 18.000408, 66.65 mm SL, female, Grieta Punta de Guana crevice, Matanzas municipality, North of Matanzas province, Cuba, collected by Alfredo García-Debrás, 8 June 1995; <named-content xmlns:xlink="http://www.w3.org/1999/xlink" content-type="dwc:institutional_code" xlink:type="simple">MFP</named-content> 18.000410, 73.55 mm SL, female, Grieta Punta de Guana crevice, Matanzas municipality, North of Matanzas province, Cuba, collected by Gonzalo Abio, Armando Montoto and Erik García-Machado, 9 September 1984; <named-content xmlns:xlink="http://www.w3.org/1999/xlink" content-type="dwc:institutional_code" xlink:type="simple">MFP</named-content> 18.000409, 84.5 mm SL, female, La Pluma cave, Matanzas municipality, North of Matanzas province, Cuba, collected by Gonzalo Abio, 3 October 1986; <named-content xmlns:xlink="http://www.w3.org/1999/xlink" content-type="dwc:institutional_code" xlink:type="simple">MFP</named-content> 18.000411 (2 specimens), 60.95–92.05 mm SL, La Pluma cave, Matanzas municipality, North of Matanzas province, Cuba, collected by Lazaro Joo, José Alvarez and Ignacio Hernández, 25 March 1984; not catalogued (12 specimens), 66.0–103.0 mm SL, Grieta Punta de Guana crevice, Matanzas municipality, North of Matanzas province, Cuba, (collection data unknown).</p></tp:treatment-sec><tp:treatment-sec sec-type="remarks" id="SECID0E4RDI"><title>Remarks.</title><p>We examined specimens of <italic><tp:taxon-name><tp:taxon-name-part taxon-name-part-type="genus" reg="Lucifuga">L.</tp:taxon-name-part> <tp:taxon-name-part taxon-name-part-type="species" reg="simile">simile</tp:taxon-name-part></tp:taxon-name></italic> from the two known localities: the type-locality Grieta Punta de Guana cave (Nalbant, 1981) and La Pluma Cave (<xref ref-type="bibr" rid="B5">Díaz-Pérez et al. 1987a</xref>). This species was also reported from El Tunel cave in Quivican, southern Havana, living in sympatry with <italic><tp:taxon-name><tp:taxon-name-part taxon-name-part-type="genus" reg="Lucifuga">L.</tp:taxon-name-part> <tp:taxon-name-part taxon-name-part-type="species" reg="dentata">dentata</tp:taxon-name-part></tp:taxon-name></italic> (<xref ref-type="bibr" rid="B5">Díaz-Pérez et al. 1987a</xref>). However, this later report need verification.</p></tp:treatment-sec><ref-list><ref id="B5"><mixed-citation xmlns:xlink="http://www.w3.org/1999/xlink" xlink:type="simple"><person-group><name name-style="western"><surname>Díaz-Pérez</surname><given-names>PA</given-names></name><name name-style="western"><surname>Lima</surname><given-names>AM</given-names></name><name name-style="western"><surname>García</surname><given-names>E</given-names></name></person-group> (<year>1987a</year>) <article-title>Morfología Externa de Ejemplares Machos de <italic><tp:taxon-name><tp:taxon-name-part taxon-name-part-type="genus">Lucifuga</tp:taxon-name-part> <tp:taxon-name-part taxon-name-part-type="species">simile</tp:taxon-name-part></tp:taxon-name></italic> Nalbant, 1981 (<tp:taxon-name><tp:taxon-name-part taxon-name-part-type="order">Ophidiiformes</tp:taxon-name-part></tp:taxon-name>, <tp:taxon-name><tp:taxon-name-part taxon-name-part-type="family">Bythitidae</tp:taxon-name-part></tp:taxon-name>).</article-title><source>Revista Biología</source><volume>1</volume>: <fpage>77</fpage>–<lpage>84</lpage>.</mixed-citation></ref></ref-list></tp:taxon-treatment>
